# Supplementary material for: Quantitative and qualitative differences in celiac disease epitopes among durum wheat varieties identified through deep RNA-amplicon sequencing
Source: BMC Genomics. 2013 Dec 19;14:905. doi: 10.1186/1471-2164-14-905 (PMC3890609; doi:10.1186/1471-2164-14-905)
Supplement: Additional file 1: Table S1 — Details of wheat accessions used, samples for 454 sequencing, and summary of results of sequence analysis. [file 1471-2164-14-905-S1.xlsx]

## Sheet: RESULTS
																					CD EPITOPE CORES PER 100 TRANSCRIPTS
																					DQ2.5-glia-α1a	DQ2.5-glia-α1b	DQ2.5-glia-α1ab	α1a-variant 1	α1a-variant 2	α1a-variant 3	α1a-variant 4*	DQ2.5-glia-α2	α2-variant 1	α2-variant 2	α2-variant 3	α2-variant 4*	α2-variant 5	α2-variant 6	α2-variant 7	DQ2.5-glia-α3	variant-α3-1	variant-α3-2*	variant-α3-3	variant-α3-4	variant-α3-5	variant-α3-6	variant-α3-7		P31_43_a1	P31_43_a2
cDNA sample No.	Sample Name	replications,	Accession no	Species	Subspecies	Origin	Harvest	Population type		Remark	454-run information	alpha-gliadin expression profile	Number of sequences analysed	Number of nucleotide clusters	Number of UPFs	% seq A	% seq B	% seq D	% seq A/B	% seq B/D	PFPQPQLPY	PYPQPQLPY	total	PFLQPQLPY	PFPQPQLSY	PFSQPQLPY	PFPPPQLPY	PQPQLPYPQ	PQPQLPYSQ	SQPQLPYSQ	PQPQLSYSQ	PPPQLPYSQ	LQPQLPYSQ	FPPQLPYPQ	FLPQLPYPQ	FRPQQPYPQ	FPPQQPYPQ	FSPQQPYPQ	FLPQQPYPQ	FPSQQPYPQ	FPPQQSYPQ	FQPQQPYPQ	FRPQQSYPQ	total DQ5.2 -α1a/b, -α2, -α3	LGQQQPFPPQQPY	PGQQQPFPPQQPY	total innate
1	Abbessinischer Emmer-2	plant 1	CGN07975	T. turgidum	dicoccon	Ethiopia	field-123-2005	?		late milk	MID-02-F4SOYM002	3	1243	52	43	91	7.9	0	0.8	0	90.5068	0	90.5068	0	0	0	0	0	70.2333	0	0	0	0	2.81577	3.78117	91.8745	97.506	0	0.0804505	0.0804505	1.93081	0	0	182.38	90.7482	4.74658	95.4948
2	Abbessinischer Emmer-3	plant 2	CGN07975	T. turgidum	dicoccon	Ethiopia	field-123-2005	?		soft dough	MID-03F4SOYM002	3	2317	48	38	93	6	0	0.5	0	93.1808	0	93.1808	0	0	0	0	0	72.1191	0	0	0	0	2.15796	4.10013	91.2818	98.4031	0	0	0	2.58956	0	0	184.46	93.1808	4.4454	97.6262
3	Abbessinischer Emmer-4	plant 2	CGN07975	T. turgidum	dicoccon	Ethiopia	field-123-2005	?		soft dough	MID-04-F4SOYM002	3	1717	45	36	91	8.4	0	0.3	0	91.2056	0	91.2056	0	0	0	0	0	69.7729	0	0	0	0	2.15492	6.05708	87.7111	98.0198	0	0	0	4.07688	0	0	178.92	90.4485	6.46476	96.9132
4	Abbessinischer Emmer-5	plant 3	CGN07975	T. turgidum	dicoccon	Ethiopia	field-176-2007	?		soft dough	MID-19-F4SOYM002	3	2216	55	44	92	7.7	0	0.7	0	91.065	0	91.065	0	0.0451264	0	0	0.0451264	71.9765	0	0.0451264	0	0	3.70036	2.75271	90.4332	97.1119	0	0.225632	0.225632	1.57942	0	0	181.54	90.704	3.38448	94.0884
5	Abbessinischer Emmer-6	plant 3	CGN07975	T. turgidum	dicoccon	Ethiopia	field-176-2007	?		soft dough	MID-20-F4SOYM002	3	2228	56	46	90	8.3	0	1.3	0	88.8689	0	88.8689	0	0	0	0	0	70.2873	0	0	0	0	3.81508	4.0395	89.7217	96.544	0	0.0448833	0.0448833	2.64811	0	0	178.59	88.1508	5.16158	93.3124
6	NP 400-1	plant 4	CGN06560	T. turgidum	durum	India	field-145-2007	B		late milk	MID-05-F4SOYM002	3	1919	52	42	95	4.3	0	0.6	0	93.4862	0	93.4862	0	0	0	0	0	72.9026	0	0	0	0	2.18864	1.40698	94.32	97.5508	0	0.156331	0.156331	0.885878	0	0	187.81	92.8088	2.13653	94.9453
7	NP 400-2	plant 4	CGN06560	T. turgidum	durum	India	field-145-2007	B		late milk	MID-06-F4SOYM002	3	2534	49	41	91	7.6	0	0.5	0	90.7656	0	90.884	0.0394633	0.23678	0	0.11839	0.11839	71.8627	0	0.23678	0.11839	0.0394633	2.72297	5.0513	88.3978	99.0923	0	0	0	4.18311	0	0	179.28	90.1342	5.56433	95.6985
8	NP 400-3	plant 5	CGN06560	T. turgidum	durum	India	field-145-2007	B		soft dough	MID-07-F4SOYM002	3	2845	55	42	95	5	0	0	0	94.4815	0	94.4815	0	0	0	0	0	69.0685	0	0	0	0	1.58172	1.75747	94.4112	97.4692	0	0	0	1.01933	0	0	188.89	94.2707	1.75747	96.0281
9	NP 400-4	plant 5	CGN06560	T. turgidum	durum	India	field-145-2007	B		soft dough	MID-08-F4SOYM002	3	2082	54	41	96	4.2	0	0.3	0	94.7646	0	94.7646	0	0	0.0480307	0	0	73.2949	0.0480307	0	0	0	1.34486	1.82517	94.3804	96.6859	0	0.144092	0.144092	1.20077	0	0	189.15	94.0442	2.20941	96.2536
10	St. 472 Ethiopia-1	plant 6	CGN07991	T. turgidum	durum	Ethiopia	field-154-2007	L		soft dough	MID-10-F4SOYM002	3	1485	49	40	93	6.6	0	0.1	0	93.064	0	93.064	0	0	0	0	0	67.9461	0	0	0	0	2.76094	2.96296	93.1987	91.8519	0	0	0	2.08754	0	0	186.26	92.7273	3.0303	95.7576
11	St. 472 Ethiopia-2	plant 6	CGN07991	T. turgidum	durum	Ethiopia	field-154-2007	L		soft dough	MID-11-F4SOYM002	3	1728	52	44	96	4.4	0	0	0	95.4282	0	95.4282	0	0	0	0	0	71.0648	0	0	0	0	1.73611	1.79398	94.9074	90.5671	0	0.115741	0.115741	0.925926	0	0	190.34	94.4444	2.02546	96.4699
12	St. 472 Ethiopia-3	plant 7	CGN07991	T. turgidum	durum	Ethiopia	field-182-2005	L		soft dough	MID-22-F4SOYM002	3	1378	55	43	92	6.2	0.1	1.4	0	87.6633	0	87.6633	0	0.435414	0.217707	0	0.0725689	75.0363	0.0725689	0.435414	0	0	3.91872	1.95936	92.4528	94.7025	0	0.145138	0.145138	1.81422	0	0	180.19	87.5181	3.41074	90.9289
13	St. 472 Ethiopia-4	plant 8	CGN07991	T. turgidum	durum	Ethiopia	field-182-2005	L		soft dough	MID-23-F4SOYM002	9	1776	64	48	86	14	0	0.1	0	61.4865	0	61.4865	3.04054	21.0586	3.43468	0	0	56.9257	0	21.0586	0	3.04054	5.51802	4.61712	88.9077	97.0721	0	0.225225	0.225225	2.59009	0	0	150.39	85.0788	4.67342	89.7523
14	Probstdorfer pandur-1	plant 9	CGN08262	T. turgidum	durum	Austria	field-159-2005	B		late milk	MID-13-F4SOYM002	7	1465	43	33	87	13	0	0.3	0	83.0717	0	83.0717	0	0.0682594	0	0	0	78.4983	0	0.0682594	7.50853	0	3.41297	5.66553	90.8532	73.7884	0	0	0	2.5256	0	0	173.92	54.0614	5.73379	59.7952
15	Probstdorfer pandur-2	plant 10	CGN08262	T. turgidum	durum	Austria	field-159-2005	B		late milk	MID-14-F4SOYM002	3	1803	59	47	91	8	0	1.1	0	86.6889	0	86.6889	0.0554631	1.60843	0.332779	0	0	79.5341	0	1.60843	0.388242	0.0554631	5.37992	2.88408	86.3561	97.726	0	0	0	2.1076	0	0	173.04	87.909	3.88242	91.7915
16	Probstdorfer pandur-3	plant 11	CGN08262	T. turgidum	durum	Austria	field-159-2005	B		soft dough	MID-15-F4SOYM002	7	2093	38	29	87	13	0	0.3	0	83.0387	0	83.0387	0	0	0	0	0	78.5953	0	0	8.26565	0	2.96226	5.68562	91.3521	76.0631	0	0	0	2.67559	0	0	174.39	60.1529	5.7334	65.8863
17	Probstdorfer pandur-4	plant 11	CGN08262	T. turgidum	durum	Austria	field-159-2005	B		soft dough	MID-16-F4SOYM002	7	2122	45	32	84	16	0	0.2	0	80.6786	0	80.6786	0	0.141376	0.0471254	0	0	72.9029	0.0471254	0.141376	10.7446	0	2.02639	6.3148	91.6588	80.9142	0	0	0	2.7804	0	0	172.34	61.4043	6.17342	67.5778
18	Dakar 52-1	plant 12	CGN16072	T. turgidum	durum	Egypt	field-173-2005	B	Selection from landrace	soft dough	MID-17-F4SOYM002	10	1514	43	32	88	12	0	0.1	0	60.0396	0	60.0396	1.78336	26.0898	5.87847	0	0	59.9075	0	26.0898	0	1.78336	2.44386	2.77411	93.7913	96.3012	0	0.462351	0.462351	1.12285	0	0	153.83	85.6011	2.24571	87.8468
19	Dakar 52-2	plant 12	CGN16072	T. turgidum	durum	Egypt	field-173-2005	B	Selection from landrace	soft dough	MID-18-F4SOYM002	10	1505	50	37	84	16	0	0.3	0	59.402	0	59.402	2.32558	22.392	8.9701	0	0	58.804	0.465116	22.392	0	2.32558	2.12625	3.18937	93.2226	96.2126	0	0.996678	0.996678	1.59468	0	0	152.62	81.7276	3.32226	85.0498
20	Diha Dzhavakhetskaja-1	plant 13	CGN08360	T. turgidum	carthlicum	SSR, Georgia	field-316-2005	L		soft dough	MID-21-F4SOYM002	2	1284	44	35	63	7.7	29	0.3	0	62.5389	2.80374	65.34	7.16511	8.17757	7.08723	9.50156	31.7757	30.3738	7.08723	8.17757	9.50156	7.16511	2.64798	2.64798	93.2243	99.6885	0	0	0	2.1028	0	0	190.34	54.1277	32.0872	86.215
21	Diha Dzhavakhetskaja-2	plant 14	CGN08360	T. turgidum	carthlicum	SSR, Georgia	field-316-2005	L		late milk	MID-24-F4SOYM002	3	1228	56	43	90	8.2	0	1.5	0	83.1433	0	83.1433	0.0814332	4.72313	0	0	0	72.3941	0	4.72313	0.0814332	0.0814332	5.53746	3.82736	87.6221	98.2085	0	0	0	3.01303	0	0	170.77	86.4821	5.70033	92.1824
22	Diha Dzhavakhetskaja-3	plant 14	CGN08360	T. turgidum	carthlicum	SSR, Georgia	field-316-2005	L		late milk	MID-25-F4SOYM002	3	2133	51	40	86	14	0	0.4	0	85.8884	0	85.8884	0	0.140647	0	0	0	68.542	0	0.140647	0	0	3.60994	10.1266	84.6695	98.1716	0	0	0	7.54805	0	0	170.56	85.0445	10.1266	95.1711
23	Diha Dzhavakhetskaja-4	plant 13	CGN08360	T. turgidum	carthlicum	SSR, Georgia	field-316-2005	L		soft dough	MID-26-F4SOYM002	2	1495	59	50	70	8.5	21.5	0.2	0	65.6187	3.47826	69.097	3.41137	8.42809	5.95318	8.96321	24.9498	40.4013	5.95318	8.42809	8.96321	3.41137	3.14381	3.94649	91.1037	99.5318	0	0.200669	0.200669	2.74247	0	0	185.15	60.3344	25.8863	86.2207
24	95920-1	plant 15	INRA328	T. turgidum	durum	Syria	greenhouse 2009	B	old variety		MID-1-GL4NQHJ02	4	7158	42	32	94	5.7	0	0.3	0	83.8488	0	83.8488	0.0135044	0.0135044	0	0	0	79.6489	0	0.0135044	0	0.0135044	0.55368	1.86361	97.3666	99.9595	0	0	0	0.567184	0	0.21607	181.22	96.4889	2.01215	98.501
25	95920-2	plant 15	INRA328	T. turgidum	durum	Syria	greenhouse 2009	B	old variety		MID-19-GL4NQHJ02	4	7405	43	35	94	6.1	0	0.2	0	84.6046	0	84.6046	0.0698519	0.0419111	0	0	0	79.4356	0	0.0419111	0	0.0698519	0.251467	1.2713	98.3375	99.9441	0	0	0	0.209556	0	0.0977927	182.94	97.4015	1.39704	98.7985
26	82726-1	plant 16	INRA351	T. turgidum	durum	Turkey	greenhouse 2009	B	old variety		MID-2-GL4NQHJ02	5	3833	47	34	90	10	0	0.2	0	78.7373	0	78.7373	1.27837	13.6708	0.573963	0	0	73.4673	0.573963	13.6708	0	1.27837	0.547874	4.5917	93.1646	100	0	0	0	0.286981	0	0	171.9	89.7991	4.53953	94.3386
27	82726-2	plant 16	INRA351	T. turgidum	durum	Turkey	greenhouse 2009	B	old variety		MID-20-GL4NQHJ02	5	5099	50	38	90	10	0	0.1	0	79.0155	0	79.0155	0.843303	15.7482	0.411845	0	0	72.0926	0.392234	15.7482	0	0.843303	0.313787	3.00059	96.0188	99.9216	0	0	0	0.176505	0.0392234	0	175.03	89.9196	3.0202	92.9398
28	330548-1	plant 17	INRA330548	T. ispahanicum	x	UK	greenhouse 2009	B	F2 selection		MID-3-GL4NQHJ02	7	2634	44	30	86	14	0	0.1	0	91.2301	0	91.2301	0.0759301	0.22779	0	0	0	77.7525	0	0.22779	7.78284	0.0759301	0.15186	0.265756	99.3926	84.3964	0	0	0	0.455581	0	0	190.62	70.9947	0.341686	71.3364
29	330548-2	plant 17	INRA330548	T. ispahanicum	x	UK	greenhouse 2009	B	F2 selection		MID-21-GL4NQHJ02	7	9151	46	31	85	15	0	0.3	0	88.7772	0	88.7772	0.0983499	0.305977	0	0	0	74.1995	0	0.305977	9.46345	0.0983499	0.524533	0.251339	98.8744	85.9906	0	0	0	0.601027	0	0	187.65	71.1398	0.590099	71.7299
30	B6Rtchir-1	plant 18	INRA581	T. turgidum	durum	Bulgaria	greenhouse 2009	B	old variety		MID-4-GL4NQHJ02	4	7922	45	35	95	4.6	0	0.2	0	85.1679	0	85.1679	0.227215	0.0252461	0	0	0	80.6614	0	0.0252461	0	0.227215	0.252461	0.669023	98.8513	99.9874	0	0	0	0.201969	0.0126231	0.189346	184.02	98.561	0.782631	99.3436
31	B6Rtchir-2	plant 18	INRA581	T. turgidum	durum	Bulgaria	greenhouse 2009	B	old variety		MID-22-GL4NQHJ02	4	6372	40	32	94	6.1	0	0.1	0	84.5417	0	84.5417	0.188324	0	0	0	0	79.1588	0	0	0	0.188324	0.204018	0.94162	98.7916	99.8745	0	0	0	0.29818	0	0.0627746	183.33	98.4306	1.05148	99.4821
32	Primadur-1	plant 19	INRA395	T. turgidum	durum	France	greenhouse 2009	B	elite variety		MID-5-GL4NQHJ02	7	7986	53	37	88	11	0	1.2	0	84.7608	0	84.7608	0.112697	0.175307	0	0	0	77.5983	0	0.175307	9.46657	0.112697	1.5402	3.69396	94.5905	82.1688	0	0	0	0.425745	0.0250438	0	179.35	70.0225	4.49537	74.5179
33	Primadur-2	plant 19	INRA395	T. turgidum	durum	France	greenhouse 2009	B	elite variety		MID-23-GL4NQHJ02	7	8043	53	37	89	10	0	1.1	0	87.6787	0	87.6787	0.124332	0.161631	0	0	0	79.8458	0	0.161631	7.63397	0.124332	1.18115	2.9218	95.8225	83.4266	0	0	0	0.422728	0	0	183.5	72.0875	3.80455	75.8921
34	Primadur-3	plant 20	INRA395	T. turgidum	durum	France	greenhouse 2009	B	elite variety		MID-53-G6WZP5402	7	3479	49	35	92	7.7	0	0.4	0	87.1515	0	87.1515	0.0287439	0.201207	0	0	0	82.0926	0	0.201207	8.99684	0.0287439	1.1785	2.44323	96.3495	79.0744	0	0	0	2.357	0	0	183.5	71.601	2.73067	74.3317
35	84866-1	plant 21	INRA302	T. turgidum	durum	Syria	greenhouse 2009	B	old variety		MID-6-GL4NQHJ02	5	4935	52	37	91	8.7	0	0.1	0	75.8055	0	75.8055	1.56028	17.8926	0.891591	0	0	70.152	0.891591	17.8926	0	1.56028	0.425532	2.83688	94.5491	99.9797	0	0	0	0.182371	0	0	170.35	91.4083	2.87741	94.2857
36	84866-2	plant 21	INRA302	T. turgidum	durum	Syria	greenhouse 2009	B	old variety		MID-24-GL4NQHJ02	5	5996	55	42	91	8.8	0	0.3	0	78.7859	0	78.7859	0.683789	17.0113	0.633756	0	0	72.1815	0.633756	17.0113	0	0.683789	0.483656	2.05137	96.6478	99.9666	0	0	0	0.1501	0.0166778	0	175.43	90.9106	2.30153	93.2121
37	Durental-1	plant 22	INRA437	T. turgidum	durum	France	greenhouse 2009	B	elite variety		MID-7-GL4NQHJ02	9	8143	55	40	91	8.2	0	1.2	0	50.7798	0	50.7798	1.91576	37.6888	3.30345	0	0	50.5956	0.024561	37.6888	0	1.91576	1.75611	3.80695	93.9948	99.5088	0	0	0	0.454378	0.0614024	0	144.77	90.8388	4.72799	95.5667
38	Durental-2	plant 22	INRA437	T. turgidum	durum	France	greenhouse 2009	B	elite variety		MID-25-GL4NQHJ02	9	5458	54	40	92	7.6	0	0.8	0	45.8593	0	45.8593	1.35581	44.2103	3.40784	0	0	45.6394	0.0183217	44.2103	0	1.35581	1.2642	3.16966	95.0715	99.542	0	0	0	0.238182	0.0916086	0	140.93	91.6086	3.92085	95.5295
39	82697-2	plant 23	INRA344	T. turgidum	durum	Turkey	greenhouse 2009	B	old variety		MID-8-GL4NQHJ02	1	7650	26	19	92	8.1	0	0.2	0	91.6652	0	91.6652	0	0.0174368	0	0	0	91.6478	0	0.0174368	0	0	0.889276	7.00959	60.9241	100	0	0	0	1.04621	30.7759	0	158.68	91.735	7.60244	99.3374
40	82697-1	plant 23	INRA344	T. turgidum	durum	Turkey	greenhouse 2009	B	old variety		MID-26-GL4NQHJ02	1	5735	24	18	92	7.7	0	0.7	0	92.0915	0	92.0915	0	0	0.0130719	0	0	91.7908	0	0	0	0	0.418301	7.03268	66.5882	100	0	0	0	0.614379	25.5163	0	152.59	92.2876	6.96732	99.2549
41	Armet910	plant 24	INRA435	T. turgidum	durum	France	greenhouse 2009	B	elite variety		MID-10-GL4NQHJ02	9	10211	56	41	94	5.5	0	0.4	0	52.6295	0	52.6295	2.37979	38.9874	3.96631	0	0	52.5218	0	38.9874	0	2.37979	0.656155	0.900989	98.1099	99.667	0	0	0	0.381941	0.11752	0	150.74	94.3884	1.185	95.5734
42	Neodur91-4	plant 25	INRA411	T. turgidum	durum	France	greenhouse 2009	B	elite variety		MID-11-GL4NQHJ02	6	7883	45	33	93	6.1	0	1.3	0	92.4267	0	92.4267	0.0126855	0	0	0	0	77.4959	0	0	0	0.0126855	1.47152	4.85856	93.1498	91.9574	0	0	0	0.786503	0	0	185.58	92.3633	6.13979	98.5031
43	Neodur91-1	plant 26	INRA411	T. turgidum	durum	France	greenhouse 2009	B	elite variety		MID-2-G6WZP5402	3	4872	120	78	96	3.7	0	0.4	0.3	95.7923	0	95.7923	0	0.0205255	0.554187	0	0.266831	71.4901	0.554187	0.0205255	0.0410509	0	1.0468	1.90887	96.2849	96.9828	0	0	0	1.10837	0.123153	0	192.34	96.1002	1.37521	97.4754
44	Neodur91-2	plant 27	INRA411	T. turgidum	durum	France	greenhouse 2009	B	elite variety		MID-6-G6WZP5402	3	7414	129	84	97	2.4	0	0.4	0.1	96.9247	0	96.9247	0	0.013488	0.296736	0	0.06744	77.2727	0.296736	0.013488	0.013488	0	0.822768	1.37578	97.2619	96.7899	0	0	0	0.890208	0.080928	0	194.25	96.574	1.29485	97.8689
45	Neodur91-3	plant 28	INRA411	T. turgidum	durum	France	greenhouse 2009	B	elite variety		MID-7-G6WZP5402	3	6207	120	83	96	2.9	0	0.5	0.1	96.7295	0	96.7295	0	0	0.177219	0	0.112776	77.042	0.177219	0	0	0	0.918318	1.46609	97.4706	96.8745	0	0	0	0.724988	0.112776	0	194.31	96.6812	1.27276	97.9539
46	82715	plant 29	INRA354	T. turgidum	durum	Turkey	greenhouse 2009	B	old variety		MID-13-GL4NQHJ02	9	4379	39	32	85	15	0	0.2	0	49.098	0	49.098	0.570907	35.4419	11.4181	0	0	48.6641	0	35.4419	0	0.570907	1.05047	1.8269	96.6659	99.4063	0	0	0	0.639415	0.0228363	0	145.76	85.0194	2.03243	87.0518
47	Villemur	plant 30	INRA434	T. turgidum	durum	France	greenhouse 2009	B	elite variety		MID-14-GL4NQHJ02	6	4104	32	26	95	4.7	0	0.4	0	94.6881	0	94.6881	0	0	0	0	0	78.8012	0	0	0	0	0.804094	3.09454	95.5653	92.0565	0	0	0	0.804094	0	0	190.25	94.8343	3.43567	98.27
48	1509 CM	plant 31	INRA1509	T. turgidum	durum	Morocco	greenhouse 2009	B	F1 selection		MID-15-GL4NQHJ02	9	6839	47	37	89	11	0	0.6	0	47.4192	0	47.4192	0.233952	41.1464	5.58561	0	0	46.9659	0	41.1464	0	0.233952	2.12019	2.57348	94.5899	99.2543	0	0	0	0.979675	0.116976	0	142.01	88.7703	3.08525	91.8555
49	IXOs9442	plant 32	INRA430	T. turgidum	durum	France	greenhouse 2009	B	elite variety		MID-16-GL4NQHJ02	6	4185	27	22	99	0.8	0	0	0	98.4946	0	98.4946	0	0	0	0	0	79.6655	0	0	0.0238949	0	0.143369	0.334528	98.5902	92.0669	0	0	0	0.167264	0	0	197.08	98.0645	0.382318	98.4468
50	45354	plant 33	INRA137	T. turgidum	dicoccon	Russia	greenhouse 2009	L			MID-17-GL4NQHJ02	6	8032	38	30	97	2	0	0.5	0	97.4851	0	97.4851	0	0.0124502	0	0	0	81.7107	0	0.0124502	0	0	0.871514	0.759462	96.6633	88.7948	0.385956	0	0	0.385956	0	0	194.15	97.3606	0.896414	98.257
51	Lloyd945	plant 34	INRA441	T. turgidum	durum	France	greenhouse 2009	B	elite variety		MID-18-GL4NQHJ02	6	8901	45	35	91	6.9	0	2.1	0	91.4392	0	91.4392	0.0112347	0	0.0112347	0	0	76.5981	0	0	0	0.0112347	2.31435	4.24671	93.1581	88.0238	0	0	0	0.494326	0	0	184.6	91.8436	6.26896	98.1126
52	Memphis	plant 35	Limagrain22	T. turgidum	durum		greenhouse 2010	B	Eurodur line		MID-1-G6WZP5402	3	5794	112	74	97	2	0	0.6	0	97.4629	0	97.4629	0	0.0172592	0.207111	0	0	79.4097	0.207111	0.0172592	0	0	1.10459	0.655851	98.3259	96.1512	0	0	0	0.586814	0.0172592	0	195.79	96.3583	1.25992	97.6182
53	Dibillik Sinde-1	plant 36	CGN08006-1A	T. turgidum	durum	Ethiopia	greenhouse 2010	L			MID-8-G6WZP5402	3	4215	123	80	98	2.1	0	0.2	0	97.9834	0	97.9834	0	0.0237248	0.213523	0	0.0474496	84.6026	0.213523	0.0237248	0	0	0.640569	0.664294	94.4247	91.1507	0	0	0	0.308422	4.10439	0	192.46	97.4852	0.759193	98.2444
54	Dibillik Sinde-2	plant 37	CGN08006-1B	T. turgidum	durum	Ethiopia	greenhouse 2010	L			MID-10-G6WZP5402	3	5724	104	69	98	1.5	0	0.2	0.1	98.4277	0	98.4277	0	0.0349406	0.157233	0	0.0524109	75.559	0.157233	0.0349406	0.0174703	0	0.646401	0.384347	98.9343	92.1384	0	0	0	0	0.0174703	0	197.41	98.2879	0.244584	98.5325
55	Dibillik Sinde-3	plant 38	CGN08006-2A	T. turgidum	durum	Ethiopia	greenhouse 2010	L			MID-18-G6WZP5402	1	8092	93	68	93	6.8	0	0.4	0.1	92.7088	0	92.7088	0	0.0247158	0.0123579	0	0.0617894	91.9427	0.0123579	0.0247158	0.0247158	0	2.49629	4.67128	65.1137	99.5922	0	0	0	4.32526	27.6199	0	157.88	91.9056	5.09145	96.997
56	Dibillik Sinde-4	plant 39	CGN08006-2B	T. turgidum	durum	Ethiopia	greenhouse 2010	L			MID-19-G6WZP5402	1	3820	90	66	80	20	0	0.6	0.3	79.712	0	79.712	0	0.026178	0.026178	0	0.314136	78.0628	0.026178	0.026178	0.183246	0	5.68063	14.3194	58.5864	99.3455	0	0	0	13.7696	20.9686	0	138.61	78.9267	14.555	93.4817
57	Dibillik Sinde-5	plant 40	CGN08006-3	T. turgidum	durum	Ethiopia	greenhouse 2010	L			MID-36-G6WZP5402	1	4416	69	49	96	3.1	0	0.5	0	96.4221	0	96.4221	0	0	0	0	0.0452899	96.0598	0	0	0.0226449	0	1.90217	1.65308	64.221	99.8188	0	0	0	1.42663	32.2011	0	160.69	95.9013	1.92482	97.8261
58	CIM- 10139	plant 41	Limagrain65	T. turgidum	durum		greenhouse 2010	B			MID-3-G6WZP5402	3	6629	106	70	98	1.4	0	0.3	0	98.6876	0	98.6876	0	0.0150852	0.0452557	0	0	74.9887	0.0452557	0.0150852	0	0	0.543068	0.482727	99.2457	97.7674	0	0	0	0.392216	0.0150852	0	197.93	97.7372	0.648665	98.3859
59	CIM- 10141	plant 42	Limagrain67	T. turgidum	durum		greenhouse 2010	B			MID-4-G6WZP5402	3	5007	79	61	97	2.7	0	0.2	0	96.9043	0	96.9043	0	0	0.0998602	0	0.019972	70.741	0.0998602	0	0	0	1.01857	1.55782	97.6233	98.7218	0	0	0	1.45796	0.0599161	0	194.55	96.5448	1.61774	98.1626
60	CIM- 10150	plant 43	Limagrain76	T. turgidum	durum		greenhouse 2010	B			MID-11-G6WZP5402	3	5174	86	58	98	2	0	0	0	98.4925	0	98.4925	0	0	0.193274	0	0	84.1129	0.193274	0	0	0	0.309239	0.483185	98.995	98.0866	0	0	0	0.386548	0	0	197.49	98.7051	0.44453	99.1496
61	CIM- 10153	plant 44	Limagrain79	T. turgidum	durum		greenhouse 2010	B			MID-13-G6WZP5402	3	5467	119	76	97	2.2	0	0.5	0.1	97.3294	0	97.3294	0	0	0.0914578	0	0.0731663	77.3185	0.0914578	0	0	0	1.22554	0.713371	97.8599	95.5186	0	0	0	0.475581	0.0548747	0	195.26	96.2502	0.969453	97.2197
62	CIM- 10155	plant 45	Limagrain81	T. turgidum	durum		greenhouse 2010	B			MID-14-G6WZP5402	3	5093	81	58	97	3.2	0	0.2	0	96.8192	0	96.8192	0.0196348	0.0196348	0.157078	0	0	73.1985	0.157078	0.0196348	0	0.0196348	1.66896	1.19772	97.2904	98.5667	0	0	0	1.11918	0	0	194.11	95.7196	1.33517	97.0548
63	CIM- 10158	plant 46	Limagrain84	T. turgidum	durum		greenhouse 2010	B			MID-15-G6WZP5402	3	4481	94	69	98	2	0	0.2	0	97.6791	0	97.6791	0	0	0.111582	0	0.0223164	80.0714	0.111582	0	0	0	0.892658	0.870341	98.3486	97.7907	0	0	0	0.803392	0	0	196.05	96.8087	1.16046	97.9692
64	CIM- 10160	plant 47	Limagrain86	T. turgidum	durum		greenhouse 2010	B			MID-16-G6WZP5402	3	6522	122	80	98	1.9	0	0.3	0	98.2521	0	98.2521	0	0	0.0919963	0	0.0459982	74.1184	0.0919963	0	0	0	0.751303	0.50598	98.7887	96.9335	0	0	0	0.429316	0.0613309	0	197.09	97.1788	0.766636	97.9454
65	CIM- 10161	plant 48	Limagrain87	T. turgidum	durum		greenhouse 2010	B			MID-17-G6WZP5402	3	4457	92	68	98	1.8	0	0.1	0	97.4118	0	97.4118	0	0	0.229043	0	0	79.4091	0.229043	0	0	0	1.00779	0.91617	98.0302	96.4956	0	0.0229043	0.0229043	0.847458	0.0229043	0	197.4	95.8543	1.12231	96.9766
66	CIM- 10165	plant 49	Limagrain91	T. turgidum	durum		greenhouse 2010	B			MID-20-G6WZP5402	3	5831	112	76	97	2.2	0	0.2	0	98.2948	0	98.2948	0	0	0.0673098	0	0.0448732	73.794	0.0673098	0	0	0	0.358986	0.717972	99.0577	97.33	0	0	0	0.695535	0	0	195.39	97.3749	0.852591	98.2275
67	CIM- 10166	plant 50	Limagrain92	T. turgidum	durum		greenhouse 2010	B			MID-21-G6WZP5402	3	4366	109	75	97	2.7	0	0.1	0	97.4275	0	97.4275	0	0	0.428743	0	0.0171497	78.3228	0.428743	0	0	0	0.61739	1.25193	97.942	96.2785	0	0	0	0.977534	0	0	195.44	96.0899	1.40628	97.4961
68	CIM- 10167	plant 51	Limagrain93	T. turgidum	durum		greenhouse 2010	B			MID-22-G6WZP5402	3	5363	74	56	96	3.6	0	0.8	0	96.1775	0	96.1775	0.0186463	0.0745851	0.14917	0	0	75.2191	0.14917	0.0745851	0	0.0186463	2.23755	0.988253	97.4455	98.0794	0	0	0	0.913668	0.0186463	0	193.62	95.4876	1.67817	97.1658
69	CIM- 10169	plant 52	Limagrain95	T. turgidum	durum		greenhouse 2010	B			MID-23-G6WZP5402	3	3295	45	38	98	1.7	0	0.2	0	97.9666	0	97.9666	0	0.364188	0.060698	0	0	85.5539	0.030349	0.364188	0	0	0.819423	0.698027	98.8467	99.4841	0	0	0	0.667678	0.030349	0	196.81	98.0273	0.940819	98.9681
70	CIM- 10170	plant 53	Limagrain96	T. turgidum	durum		greenhouse 2010	B			MID-24-G6WZP5402	3	3028	54	44	98	1.8	0	0.1	0	95.6407	0	95.6407	0.396301	2.44386	0.165125	0	0	79.8877	0.165125	2.44386	0	0.396301	0.660502	0.297226	99.2404	97.1598	0	0	0	0.264201	0	0	194.88	97.9194	0.396301	98.3157
71	CIM- 10171	plant 54	Limagrain97	T. turgidum	durum		greenhouse 2010	B			MID-25-G6WZP5402	3	4283	80	64	97	2.2	0	0.5	0	97.8987	0	97.8987	0	0.0233481	0	0	0	76.6285	0	0.0233481	0	0	0.957273	0.910577	98.389	98.5758	0	0	0	0.653747	0	0	196.29	97.3383	1.19075	98.5291
72	CIM- 10172	plant 55	Limagrain98	T. turgidum	durum		greenhouse 2010	B			MID-26-G6WZP5402	3	5155	113	71	97	2.3	0	0.8	0	96.9544	0	96.9544	0	0.0193986	0.232784	0	0.0193986	76.2173	0.232784	0.0193986	0	0	1.3967	1.08632	97.8274	96.7604	0	0	0	0.911736	0	0	194.8	95.6547	1.70708	97.3618
73	CIM- 10174	plant 56	Limagrain100	T. turgidum	durum		greenhouse 2010	B			MID-27-G6WZP5402	3	3522	85	64	98	1.4	0	0.2	0	98.268	0	98.268	0	0	0.170358	0	0	75.8376	0.170358	0	0	0	0.596252	0.539466	98.6939	97.3595	0	0.028393	0.028393	0.511073	0	0	196.96	96.7064	0.795003	97.5014
74	CIM- 10175	plant 57	Limagrain101	T. turgidum	durum		greenhouse 2010	B			MID-28-G6WZP5402	3	4748	96	68	97	2.5	0	0.3	0	97.8307	0	97.8307	0	0	0.14743	0	0	74.5366	0.14743	0	0	0	1.03201	0.463353	98.7995	97.3673	0	0	0	0.442291	0	0	196.63	96.5459	0.758214	97.3041
75	CIM- 10177	plant 58	Limagrain103	T. turgidum	durum		greenhouse 2010	B			MID-30-G6WZP5402	3	4718	104	75	97	2.4	0	0.4	0	97.2658	0	97.2658	0	0.0211954	0.169563	0	0	77.3209	0.169563	0.0211954	0	0	1.31412	0.763035	98.0076	97.0326	0	0	0	0.699449	0.0211954	0	195.27	95.8669	1.14455	97.0114
76	CIM- 10179	plant 59	Limagrain105	T. turgidum	durum		greenhouse 2010	B			MID-31-G6WZP5402	3	4222	97	66	95	4.4	0	0.5	0	95.405	0	95.405	0	0	0.355282	0	0	79.4884	0.355282	0	0	0	2.29749	1.25533	96.5419	96.8735	0	0.0947418	0.0947418	1.18427	0.0236855	0	191.95	93.7234	1.80009	95.5234
77	CIM- 10182	plant 60	Limagrain108	T. turgidum	durum		greenhouse 2010	B			MID-32-G6WZP5402	1	4285	65	46	89	10	0	0.3	0.1	88.7281	0	88.7281	0	0.513419	0.0700117	0	0.140023	88.5414	0	0.513419	0	0	3.61727	6.93116	56.5228	99.5799	0	0.116686	0.116686	6.5811	32.5788	0	145.39	87.3279	7.25788	94.5858
78	CIM- 10184	plant 61	Limagrain110	T. turgidum	durum		greenhouse 2010	B			MID-33-G6WZP5402	3	4174	106	74	96	3.8	0	0.2	0	95.6397	0	95.6397	0	0	0.574988	0	0.0479157	77.264	0.574988	0	0	0	1.89267	1.62913	96.2386	97.0053	0	0.0239578	0.0239578	1.34164	0	0	191.93	93.6991	1.79684	95.4959
79	CIM- 10186	plant 62	Limagrain112	T. turgidum	durum		greenhouse 2010	B			MID-35-G6WZP5402	3	4979	83	67	94	5.5	0	0.3	0	93.5328	0	93.5328	0	0	0.943965	0	0	71.8618	0.943965	0	0	0	1.90801	3.51476	93.9546	97.8309	0	0	0	3.23358	0.0200844	0	187.49	92.7295	3.71561	96.4451
80	CIM- 10188	plant 63	Limagrain114	T. turgidum	durum		greenhouse 2010	B			MID-37-G6WZP5402	9	3803	67	50	91	8.7	0	0.4	0	55.9032	0	55.9032	3.23429	31.8433	3.7076	0	0.026295	55.6929	0.026295	31.8433	0	3.23429	2.99763	2.28767	94.5569	99.8948	0	0	0	1.70918	0	0	150.49	91.2175	2.36655	93.584
81	CIM- 10190	plant 64	Limagrain116	T. turgidum	durum		greenhouse 2010	B			MID-38-G6WZP5402	3	3849	110	75	94	5.1	0	0.2	0.1	94.1283	0	94.1283	0	0	0.493635	0	0.0519615	74.6947	0.493635	0	0	0	1.94856	2.90985	94.7519	96.6225	0	0	0	2.702	0.0259808	0	188.93	92.0759	2.98779	95.0637
82	CIM- 10191	plant 65	Limagrain117	T. turgidum	durum		greenhouse 2010	B			MID-39-G6WZP5402	3	3679	45	39	89	8.8	0	1.8	0	89.6983	0	89.6983	0	0.380538	1.19598	0	0.0271813	71.514	1.06007	0.380538	0	0	4.37619	4.18592	91.8728	98.4507	0	0	0	3.69666	0	0	181.6	89.1818	5.54499	94.7268
83	CIM- 10193	plant 66	Limagrain119	T. turgidum	durum		greenhouse 2010	B			MID-40-G6WZP5402	3	4114	84	62	95	4.1	0	0.5	0	95.0656	0	95.0656	0	0	0.826446	0	0.0486145	75.8143	0.826446	0	0	0	1.65289	2.0175	95.9407	97.229	0	0	0	1.75012	0	0	191.05	94.7739	2.16334	96.9373
84	CIM- 10195	plant 67	Limagrain121	T. turgidum	durum		greenhouse 2010	B			MID-41-G6WZP5402	3	3459	33	32	84	15	0	1.4	0	84.0705	0	84.0705	0	0.0289101	0.838393	0	0	67.7942	0.838393	0.0289101	0	0	6.15785	8.35502	86.4412	98.1208	0	0	0	8.12374	0.0289101	0	170.51	83.2611	9.71379	92.9748
85	CIM- 10196	plant 68	Limagrain122	T. turgidum	durum		greenhouse 2010	B			MID-42-G6WZP5402	3	5711	118	80	97	2.5	0	0.4	0.1	97.1108	0	97.1108	0	0	0.297671	0	0.140081	76.7641	0.297671	0	0	0	0.928034	1.27823	97.9513	96.9532	0	0	0	0.770443	0	0	195.2	96.0252	1.13815	97.1634
86	CIM- 10197	plant 69	Limagrain123	T. turgidum	durum		greenhouse 2010	B			MID-43-G6WZP5402	3	4107	54	44	93	6.5	0	0.4	0	93.7911	0	93.7911	0	0.0243487	0.413927	0	0	75.2617	0.413927	0.0243487	0	0	1.8505	3.6523	95.4224	98.1982	0	0	0	3.33577	0	0	189.21	92.8415	3.77404	96.6155
87	CIM- 10199	plant 70	Limagrain125	T. turgidum	durum		greenhouse 2010	B			MID-44-G6WZP5402	3	4643	71	53	94	5.2	0	0.7	0	94.4217	0	94.4217	0.215378	0.538445	0.236916	0	0.0430756	77.1484	0.172302	0.538445	0	0.215378	2.49838	1.65841	97.3293	97.5447	0	0	0	1.52918	0	0	191.79	93.5602	2.32608	95.8863
88	CIM- 10200	plant 71	Limagrain126	T. turgidum	durum		greenhouse 2010	B			MID-46-G6WZP5402	3	4509	103	75	95	4.8	0	0.4	0	94.5221	0	94.5221	0.0221779	0.0221779	0.554447	0	0.0221779	72.3442	0.554447	0.0221779	0	0.0221779	1.28632	2.79441	95.9193	96.6733	0	0	0	2.35085	0.0221779	0	190.46	93.6128	2.86094	96.4737
89	CIM- 10201	plant 72	Limagrain127	T. turgidum	durum		greenhouse 2010	B			MID-47-G6WZP5402	3	3835	111	75	95	4.4	0	0.4	0.1	95.6714	0	95.6714	0	0	0.286832	0	0.130378	77.7053	0.286832	0	0	0	1.35593	2.1382	96.4537	96.7666	0	0	0	1.77314	0	0	192.26	94.6545	2.21643	96.8709
90	CIM- 10202	plant 73	Limagrain128	T. turgidum	durum		greenhouse 2010	B			MID-48-G6WZP5402	3	5187	116	79	96	3.3	0	0.4	0.1	96.3948	0	96.3948	0	0	0.289184	0	0.0963948	78.2726	0.289184	0	0	0	1.06034	1.54232	97.4552	96.5491	0	0	0	1.11818	0.019279	0	193.95	95.7586	1.60015	97.3588
91	CIM- 10203	plant 74	Limagrain129	T. turgidum	durum		greenhouse 2010	B			MID-49-G6WZP5402	3	3813	94	67	97	2.5	0	0.4	0	97.4561	0	97.4561	0	0.0262261	0.0524521	0	0.0262261	76.3179	0.0524521	0.0262261	0	0	0.891686	0.839234	98.7149	96.9578	0	0	0	0.760556	0	0	196.2	96.1972	1.2064	97.4036
92	CIM- 10204	plant 75	Limagrain130	T. turgidum	durum		greenhouse 2010	B			MID-50-G6WZP5402	8	2643	56	49	76	20	0	3.5	0	61.8237	0	61.8237	0.189179	15.3613	3.32955	0	0	52.4782	1.89179	15.3613	0.0378358	0.189179	8.89141	7.56716	85.1684	95.7246	0	0.151343	0.151343	6.31858	0.0378358	0	146.99	76.1256	11.0102	87.1358
93	CIM- 10205	plant 76	Limagrain131	T. turgidum	durum		greenhouse 2010	B			MID-51-G6WZP5402	3	5265	108	70	96	3.9	0	0.1	0	95.4036	0	95.4036	0	0	0.721747	0	0	74.416	0.721747	0	0	0	1.57645	2.05128	95.8025	96.5052	0	0	0	1.9943	0	0	191.21	93.8462	2.22222	96.0684
94	CIM- 10207	plant 77	Limagrain133	T. turgidum	durum		greenhouse 2010	B			MID-52-G6WZP5402	3	3334	66	53	92	6.9	0	0.7	0	92.6815	0	92.6815	0	0	0.719856	0	0	73.1554	0.719856	0	0	0	4.19916	1.64967	94.3311	97.8704	0	0	0	1.46971	0	0	187.01	91.9916	2.36953	94.3611
												max	10211	129	84	99	20	29	3.5	0.3	98.6876	3.47826	98.6876	7.16511	44.2103	11.4181	9.50156	31.7757	96.0598	7.08723	44.2103	10.7446	7.16511	8.89141	14.3194	99.3926	100	0.385956	0.996678	0.996678	13.7696	32.5788	0.21607	197.93	98.7051	32.0872	99.4821
												min	1228	24	18	63	0.8	0	0	0	45.8593	0	45.8593	0	0	0	0	0	30.3738	0	0	0	0	0.143369	0.251339	56.5228	73.7884	0	0	0	0	0	0	138.61	54.0614	0.244584	59.7952
												total	420947	6479	4732
B=Breeders material
L=Landrace
