# Supplementary material for: Quantitative and qualitative differences in celiac disease epitopes among durum wheat varieties identified through deep RNA-amplicon sequencing
Source: BMC Genomics. 2013 Dec 19;14:905. doi: 10.1186/1471-2164-14-905 (PMC3890609; doi:10.1186/1471-2164-14-905)
Supplement: Additional file 2 — Unique alpha-gliadin nucleotide fragments. Unique alpha-gliadin nucleotide fragments expressed in the durum wheat varieties analysed. [file 1471-2164-14-905-S2.zip]

Archive with 1 entries (1 files):
- 1413698469976354_add2.fas
