# Supplementary material for: Quantitative and qualitative differences in celiac disease epitopes among durum wheat varieties identified through deep RNA-amplicon sequencing
Source: BMC Genomics. 2013 Dec 19;14:905. doi: 10.1186/1471-2164-14-905 (PMC3890609; doi:10.1186/1471-2164-14-905)
Supplement: Additional file 2 — Unique alpha-gliadin nucleotide fragments. Unique alpha-gliadin nucleotide fragments expressed in the durum wheat varieties analysed. [file 1471-2164-14-905-S2.zip › 1413698469976354_add2.fas]

>3_P82
GTTAGAGTTCCAGTGCCACAATTGCAGCCACAAAATCCATCTCAGCAACAACCACAAGAGCAAGTTCCATTGGTACAACAACAACAATTTCCAGGGCAGCAACAACCATTTCCACCACAACAGCCATATCCGCAGCCGCAACCATTTCCATCACAACAACCATATCTGCAGCTGCAACCATTTCCGCAGCCGCAACTACCATATCCGCAGCCGCAACTACCATATCCGCAGCCGCAACCATTTCGACCACAACAACCATATCCACAACCGCAACCACAGTAT
>8_P33
GTTAGAGTTCCAGTGCCACAATTGCAGCCACAAAATCCATCTCAGCAACAGCCACAAGAGCAAGTTCCATTGGTACAACAACAACAATTTCCAGGGCAGCAACAACAATTTCCACCACAACAGCCATATCCGCAGCCGCAACCATTTCCATCACAACAACCATATCTGCAACTGCAACCATTTCCGCAGCCGCAACCATTTCCGCCACAACTACCATATCCGCAGCCGCAATCATTTCCACCACAACAACCATATCCACAACAGCAACCACAGTAT
>9_N144
GTTAGAGTTCCAGTGCCACAATTGCAGCCACAAAATCCATCTCAGCAACAGCCACAAGAGCAAGTTCCATTGGTACAACAACAACAATTTCTAGGGCAGCAACAACCATTTCCACCACAACAACCATATCCACAGCCGCAACCATTTCCATCACAACAACCATATCTGCAACTGCAACCATTTCCGCAGCCGCAACCATTTCCGCCACAACTACCATATCCGCAGCCGCAATCATTTCCACCACAACAACCATATCCACAACAGCAACCACAGTAT
>10_N60
GTTAGAGTTCCAGTGCCACAACCGCAGCCACAAAATCCATCTCAGCCACAGCCACAAGGGCAAGTTCCACTGGTACAGCAACAACAATTTCCAGGGCAGCAACAACAATTTCCACAACAACAGCCATATCCGCAGCCGCAACCATTTCCATCACAACAACCATATCTGCAATTGCAACCATTTCCACAACCGCAACCATTTCCGCCACAACTACCATATCTGCAGCCACCACCATTTTCACCACAACAACCATATCCACAACCGCAACCACAGTAT
>11_P45
GTTAGAGTTCCAGTGCCACAACCGCAGCCACAAAATCCATCTCAGCCACAGCCACAAGGGCAAGTTCCATTGGTACAGCAACAACAATTTCCAGGGCAGCAACAACAATTTCCACCACAACAGCCATATCCGCAGCCGCAACCATTTCCATCACAACAACCATATCTGCAATTGCAACCATTTCCACAACCGCAACCATTTCCGCCACAACTACCATATCCGCAGCCACCACCATTTTCACCACAACAACCATATCCACAACCGCAACCACAGTAT
>12_P45
GTTAGAGTTCCAGTGCCACAACCGCAGCCACAAAATCCATCTCAGCCACAGCCACAAGGGCAAGTTCCATTGGTACAACAACAACAATTTCCAGGGCAGCAACAACAATTTCCACCACAACAGCCATATCCACAGCCGCAACCATTTCCATCACAACAACCATATCTGCAATTGCAACCATTTCCACAACCGCAACCATTTCCGCCACAACTACCATATCCGCAGCCACCACCATTTTCACCACAACAACCATATCCACAACCGCAACCACAGTAT
>174_P1
GTTAGAGTTCCAGTGCCACAATTGCAGCCACAAAATCCATCTCAGCAACAGCCACAAGAGCAAGTTCCATTGGTACAACAACAACAATTTCTAGGGCAGCAACAACCATTTCCACCACAACAACCATATCCACAGCCGCAACCATTTCCATCACAACAACCATATCTGCAACTGCAACCATTTCCGCAGCCGCAACTACCATATTCGCAGCCACAACCATTTCGACCACAACAACCATATCCACAACCGCAACCACAGTAT
>176_P16a
ATTAGAGTTCCAGTGCCACAATTGCAGCCACAAAATCCATCTCAGCAACAGCCACAAGAGCAAGTTCCATTGGTACAACAACAACAATTTCTAGGGCAGCAACAACCATTTCCACCACAACAACCATATCCACAGCCGCAACCATTTCCATCACAACAACCATATCTGCAGCTGCAACCATTTCCGCAGCCGCAACTACCATATTCGCAGCCACAACCATTTCGACCACAACAACCATATCCACAACCGCAACCACAGTAT
>177_P9
GTTAGAGTTCCAGTGCCACAATTGCAGCCACAAAATCCATCTCAGCAACAGCCACAAGAGCAAGTTCCATTGGTACAACAACAACAATTTCTAGGGCAGCAACAACCATTTCCACAACAACAACCATATCCACAGCCGCAACCATTTCCATCACAACAACCATATCTGCAGCTGCAACCATTTCCGCAGCCGCAACTACCATATTCACAGCCACAACCATTTCGACCACAACAACCATATCCACAACCGCAACCACAGTAT
>180_P46
GTTAGAGTTCCAGTGCCACAATTGCAGCCACAAAATCCATCTCAGCAATAGCCACAAGAGCAAGTTCCATTGGTACAACAACAACAATTTCTAGGGCAGCAACAACCATTTCGACCACAACAACCATATCCACAGCCGCAACCATTTCCATCACAACAACCATATCTGCAGCTGCAACCATTTCCGCAGCCGCAACTACCATATTCACAGCCACAACCATTTCGACCACAACAACCATATCCACAACCACAACCACAGTAT
>181_N15
GTTAGAGTTCCAGTGCCACAATTGCAGCCACAAAATCCATCTCAGCAACAGCCACAAGAGCAAGTTCCATTGGTACAACAACAACAATTTCTAGGGCAGCAACAACCATTTCCACCACAACAACCATATACACAGCCGCAACCATTTCCATCACAACAACCATATCTGCAACTGCAACCATTTCCGCAGCCGCAACTACCATATTCGCATCCACAACCATTTCGACCACAACAACCATATCCACAACCGCAACCACAGTAT
>182_P3
GTTAGAGTTCCAGTGCCACAATTGCAGCCACAAAATCCATCTCAGCAACAGCCACAAGAGCAAGTTCCATTGGTACAACAACAACAATTTCTAGGGCAGCAACAACCATTTCCACCACAACAACCATATCCACAGCCGCAACCATTTCCATCACAACAACCATATCTGCAGCTGCAACCATTTCCGCAGCCGCAACTACCATATTCGCATCCACAACCATTTCGACCACAACAACCATATCCACAACCGCAACCACAGTAT
>183_N8
GTTAGAGTTCCAGTGCAACAATTGCAGCCACAAAATCCATCTCAGCAACAGCCACAAGAGCAAGTTCCATTGGTACAACAACAACAATTTCTAGGGCAGCAACAACCATTTCCACCACAACAACCATATACACAGCCGCAACCATTTCCATCACAACAACCATATCTGCAACTGCAACCATTTCCGCAGCCGCAACTACCATATTCGCAGCCACAACCATTTCGACCACAACAACCATATCCACAACCGCAACCACAGTAT
>184_P55
GTTAGAGTTCCAGTGCCACAATTGGAGCCACAAAATCCATCTCAGCAACACCCACAAGAGCAAGTTCCATTGGTACAACAACAACAATTTCTAGGGCAGCAACAACCATTTCCACCACAACAACCATATCCACAGCCGCAACCATTTCCATCACAACAACCATATCTGCAGCTGCAACCATTTCCGCAGCCGCAACTACCATATTTGCAGCCACAACCATTTCGACCACAACAACCATATCCACAACCGCAACCACAGTAT
>186_P8
GTTAGAGTTCCAGTGCAACAATTGCAGCCACAAAATCCATCTCAGCAACAGCCACAAGAGCAAGTTCCATTGGTACAACAACAACAATTTCTAGGGCAGCAACAACCATTTCCACCACAACAACCATATCCACAGCCGCAACCATTTCCATCACAACAACCATATCTGCAGCTGCAACCATTTCCGCAGCCGCAACTACCATATTCGCAGCCACAACCATTTCGACCACAACAACCATATCCACAACCGCAACCACAGTAT
>188_P39
GTTAGAGTTCCAGTGCCACAATTGCAACCATAAAATCCATCTCAGCAACAGCCACAAGAGCAAGTTCCATTGGTACAACAACAACAATTTCTAGGGCAGCAACAACCATTTCCACCACAACAACCATATCCACAGGCGCAACCATTTCCATCACAACAACCATATCTGCAGCTGCAACCATTTCCGCAGCCGCAACTACCATATTCGCAGCCACAACCATTTCGACCACAACAACCATATCCACAACCGCAACCACAGTAT
>191_P44
GTTAGAGTTCCAGTGCCACAATTGCAGCCACAAAATCCATCTCAGCAACAGCCACAAGAGCAAGTTCCATTGGTACAACAACAACAATTTCTAGGGCAGCAACAACCATTTCCACCACAACAACCATATCCACAGCCGCAACCATTTCCATCACAACAACCATATCTGCAGCTGCAACCATTTCCGCAGCCGCAACTACCATATTTGCAGCCACAACCATTTCGACCACAACAACCATATCCACAACCGCAACCACAGTAT
>193_P6
GTTAGAGTTCCAGTGCCACAATTGCAGCCACAAAATCCATCTCAGCAACAGCCACAAGAGCAAGTTCCATTGGTACAACAACAACAATTTCTAGGGCAGCAACAACCATTTCCACCACAACAACCATATACACAGCCGCAACCATTTCCATCACAACAACCATATCTGCAGCTGCAACCATTTCCGCAGCCGCAACTACCATATTCGCAGCCACAACCATTTCGACCACAACAACCATATCCACAACCGCAACCACAGTAT
>195_P1
GTTAGAGTTCCAGTGCCACAATTGCAGCCACAAAATCCATCTCAGCAACAGCCACAAGAGCAAGTTCCATTGGTACAACAACAACAATTTCTAGGGCAGCAACAACCATTTCCACCACAACAACCATATCCACAGCCGCAACCATTTCCATCACAACAACCATATCTGCAGTTGCAACCATTTCCGCAGCCGCAACTACCATATTCGCAGCCACAACCATTTCGACCACAACAACCATATCCACAACCGCAACCACAGTAT
>196_P37
GTTAGAGTTCCAGTGCCACAATTGCAGCCACAAAATCCATCTCAGCAACAGCCACAAGAGCAAGTTCCATTGGTACAACAACAACAATTTCTAGGGCAGCAACAACCATTTCCACCACAACAACCATATCCACAGCCGCAACAATTTCCATCACAACAACCATATCTGCAGCTGCAACCATTTCCACAGCCGCAACTACCATATTCACAGCCACAACCATTTCGGCCACAACAACCATATCCACAACCGCAACCACAGTAT
>198_P6
GTTAGAGTTCCGGTGCCACAATTGCAGCCACAAAATCCATCTCAGCAACAGCCACAAGAGCAAGTTCCATTGGTACAACAACAACAATTTCTAGGGCAGCAACAACCATTTCCACCACAACAACCATATACACAGCCGCAACCATTTCCATCACAACAACCATATCTGCAACTGCAACCATTTCCGCAGCCGCAACTACCATATTCGCAGCCACAACCATTTCGACCACAACAACCATATCCACAACCGCAACCACAGTAT
>201_P26
GTTAGAGTTCCAGTGCCACAATTGCAGCCACAAAATCCATCTCAGCAACAACCACAAGAGCAAGTTTCATTGGTACAACAACAACAATTTCTAGGGCAGCAACAACCATTTCCACCACAACAACCATATCCACAGCCGCAACCATTTCCATCACAACAACCATATCTGCAGCTGCAACCATTTCCGCAGCCGCAACTACCATATTCGCAGCCACAACCATTTCGACCACAACAACCATATCCACAACCGCAACCACAGTAT
>204_P19
GTTAGAGTTCCAGTGCCACAATTGCAGCCACAAAATCCATCTCAGCAACAGCCACAAGAGCAAGTTCCATTGGTACAACAACAACAATTTCTAGGGCAGCAACAACCATTTCCACCACAACAACCATATCCACAGCCGCAACCATTTCCATCACAACAACCATATCTGCAGCTGCAACCATTTCCGCAGCCGCAACTACCATATTCGCAGCCACAACCATTTCGACCACAACAACCATATCCACAACCGCAACCACACTAT
>206_N4
ATTAGAGTTCCAGTGCCACAATTGCAGCCACAAAATCCATCTCAGCAACAGCCACAAGAGCAAGTTCCATTGGTACAACAACAACAATTTCTAGGGCAGCAACAACCATTTCCACCACAACAACCATATACACAGCCGCAACCATTTCCATCACAACAACCATATCTGCAACTGCAACCATTTCCGCAGCCGCAACTACCATATTCGCAGCCACAACCATTTCGACCACAACAACCATATCCACAACCGCAACCACAGTAT
>211_P1
GTTAGAGTTCCAGTGCCACAATTGCAGCCACAAAATCCATCTCAGCAACAGCCACAAGAGCAAGTTCCATTGGTACAACAACAACAATTTCTAGGGCAGCAACAACCATTTCCACCACAACAACCATATCCACAGCCGCAACCATTTCCATCACAACAACCATATCTGCAGCTGCAACCATTTCCGCAGCCGCAACTACCATATTCACAGCCACAACCATTTCGACCACAACAACCATATCCACAACCACAACCACAGTAT
>214_P2
GTTAGAGTTCCAGTGCCACAATTGCAGCCACAAAATCCATCTCAGCAACAGCCACAAGAGCAAGTTCCGTTGGTACAACAACAACAATTTCTAGGGCAGCAACAACCATTTCCACCACAACAACCATATCCACAGCCGCAACCATTTCCATCACAACAACCATATCTGCAACTGCAACCATTTCCGCAGCCGCAACTATCATATTCGCAGCCACAACCATTTCGACCACAACAACCATATCCACAACCGCAACCACAGTAT
>219_P50
GTTAGAGTTCCAGTGCCACAATTGCAGCCATAAAATCCATCTCAGCAACAGCCACAAGAGCAAGTTCCATTGGTACAACAACAACAATTTCTAGGGCAGCAACAACCATTTCCACCACAACAACCATATCCACAGCCACAACCATTTCCATCACAACAGCCATATCTGCAGCTGCAACCATTTCCGCAGCCGCAACTACCATATTCGCAGCCACAACCATTTCGACCACAACAACCATATCCTCAACCGCAACCACAGTAT
>224_N17
GTTAGAGTTCCAGTGCCACAATTGCAGCCACAAAATCCATCTCAGCAACAGCCACAAGAGCAAGTTCCATTGGTACAACAACAACAATTTCCAGGGCAGCAACAACAATTTCCACCACAACAACCATATCCACAGCCGCAACCATTTCCATCACAACAACCATATCTGCAACTGCAACCATTTCCGCAGCCGCAACTACCATATTCGCAGCCACAACCATTTCGACCACAACAACCATATCCACAACCGCAACCACAGTAT
>227_P77
GTTAGAGTTCCAGTGCCACAATTGCAGCCACAAAATCCATCTCAGCAACAACCACAAGAGCAAGTTCCATTGGTACAACAACAACAATTTCCAGGGCAGCAACAACCATTTCCACCACAACAGCCATATCCGCAGCCGCAACCATTTCCATCACAACAACCATATCTGCAGCTGCAACCATTTCCGCAGCCGCAACTACCATATCCGCAGCCGCAACCATTTCGACCACAACAACCATATCCACAACCGCAACCACAGTAT
>229_N161
GTTAGAGTTCCAGTGCCACAATTGCAGCCACAAAATCCATATCAGCAACAGCCACAAGAGCATGTTCCATTGGTACAACAACAACAATTTCTAGGGCAGCAACAACCATTTCCACCACAACAACCATATCCACAGCCGCAACCATTTCCATCACAACAACCATATCTGCAGCTGCAACCATTTCCGCAGCCGCAACTACCATATTCGCAGCCACAACCATTTCGACCACAACAACCATATCCACAACCGCAACCACAGTAT
>234_N174
GTTAGAGTTACAGTGCCACAATTGCAGCCATAAAATCCATCTCAGCAACAGCCACAAGAGCAAGTTCCATTGGTACAACAACAACAATTTCTAGGGCAGCAACAACCATTTCCACCACAACAACCATATCCACAGCCGCAACCATTTCCATCACAACAACCATATCTGCAACTGCAACCATTTCCGCAGCCGCAACTACCATATTCGCAGCCACAACCATTTCGACCACAACAACCATATCCACAACCGCAACCACAGTAT
>236_P1
GTTAGAGTTCCAGTGCCACAATTGCAGCCACAAAATCCATCTCAGCAACAGCCACAAGAGCAAGTTCCGTTGGTACAACAACAACAATTTCTAGGGCAGCAACAACCATTTCCACCACAACAACCATATCCACAGCCGCAACCATTTCCATCACAACAACCATATCTGCAGCTGCAACCATTTCCGCAGCCGCAACTACCATATTCGCAGCCACAACCATTTCGACCACAACAACCATATCCACAACCGCAACCACAGTAT
>245_P2
GTTAGAGTTCCAGTGCCACAATTGCAGCCACAAAATCCATCTCAGCAACAGCCACAAGAGCAAGTTCCATTGGTACAACAACAACAATTTCTAGGGCAGCAACAACCATTTCCACCACAACAACCATATCCACAGCCGCAACCATTTCCATCACAACAACCATATCTGCAGCTGCAACCATTTCCGCAGCCGCAACTATCATATTCGCAGCCACAACCATTTCGACCACAACAACCATATCCACAACCGCAACCACAGTAT
>266_P7
GTTAGATTTCCAGTGCCACAATTGCAGCCACAAAATCCTTCTCAGCAACAGCCACAAGAGCAAGTTCCATTGGTACAACAACAACAATTTCTAGGGCAGCAACAACCATTTCCACCACAACAACCATATCCACAGCCGCAACCATTTCCATCACAACTACCATATCTGCAGCTGCAACCATTTCCGCAGCCGCAACTACCATATTCACAGCCACAACCATTTCGACCACAACAACCATATCCACAACCGCAACCACAGTAT
>270_P20
GTTAGAGTTCCAGTGCCACAATTGCAGCCACAAAATCCATCTCAGCAACACCCACAAGAGCAAGTTCCGTTGGTACAACAACAACAAGTTCTAGGGCAGCAACAATCATTTCCACCACAACAACCATATCCACAGCCGCAACCATTTCCATCACAACAACCATATCTGCAGCTGCAACCATTTCCGCAGCCGCAACTACCATATTTGCAGCCACAACCATTTCGACCACAACAACCATATCCACAACCGCAACCACAGTAT
>272_P47
GTTAGAGTTCCAGTGCCACAATTGCAGCCACAAAATCCATCTCAGCAACAGCCACAAGAGCAAGTTCCATTGGTACAACAACAACAATTTCTAGGGCAGCAACAACCATTTCCACCACAACAACCATATCCATAGCCGCAACCATTTCCATCACAACAATCATATCTGCAGCTGCAACCATTTCCGCAGCTGCAACTACCATATTTGCAGCCACAACCATTTCGACCACAACAACCATATCCACAACCGCAACCACAGTAT
>273_P5
ATTAGAGTTCCAGTGCCACAATTGCAGCCACAAAATCCATCTCAGCAACAGCCACAAGAGCAAGTTCCATTGGTACAACAACAACAATTTCTAGGGCAGCAACAACCATTTCCACCACAACAACCATATCCACAGCCGCAACCATTTCCATCACAACAACCATATCTGCAGCTGCAACCATTTCCGCAGCCGCAACTACCATATTCGCATCCACAACCATTTCGACCACAACAACCATATCCACAACCACAACCACAGTAT
>276_P22
GTTAGAGTTCCAGTGCCACAATTGCAGCCACAAAATCCATCTCAGCAACACCCACAAGAGCAAGTTCCGTTGGTACAACAACAACAATTTCTAGGGCAGCAACAATCATTTCCACCACAACAACCATATCCACAGCCGCAACCATTTCCATCACAACAACCATATCTGCAGCTGCAACCATTTTCGCAGCCGCAACTACCATATTTGCAGCCACAACTATTTCGACCACAACAACCATATCCACAACCGCAACCACAGTAT
>277_P12
GTTAGAGTTCCAGTGCCACAATTGCAGCCACAAAATCCATCTCAGCAACAGCCACAAGAGCAAGTTCCATTGGTACAACAACAACAATTTCTAGGGCAGCAACAACCATTTCCACCACAACAACCATATCCACAGCCGCAACCATTTCCATCACAACAACCATATCTGCAACTGCAACCATTTCCGCAGCCGCAACTACCATATTCGCAACCACAACCATTTCGACCACAACAACCATATCCACAACCGCAACCACGGTAT
>278_N20
GTTAGAGTTCCAGTGCCACAATTGCAGCCACAAAATCCATCTCAGCAACAGCCACAAGAGCAAGTTCCATTGGTACAACAACAACAATTTCTAGGGCAGCAACAACCATTTCCACCACAACAACCATATCCACAGGCGCAACCATTTCCATCACAACAACCATATCTGCAGCTGCAACCATTTCCGCAGCCGCAACTACCATATTCGCAGCCACAACCATTTCGACCACAACAACCATATCCACAACCGCAACCACAGTAT
>279_P51
GTTAGAGTTCCAGTGCCACAATTGCAGCCACAAAATCCATCTCAGCAACAGCCACAAGAGCAAGTTCCATTGGTACAACAACAACAATTTCTAGGGCAGCAACAACCATTTCCACCACAACAACCATATCCACAGCCGCAACCATTTCCATCACAACAACCATATCTGCAGCTGCAACCATTTCCGTAGCCGCAACTACCATATTTGCAGCCACAACCATTTCGACCACAACAACCATATCCACAACCGCAACCACAATAT
>281_N6
GTTAGATTTCCAGTGCCACAATTGCAGCCACAAAATCCATCTCAGCAACAGCCACAAGAGCAAGTTTCATTGGTACAACAACAACAATTTCTAGGGCAGCAACAACCATTTCCACCACAACAACCATATCCACAGCCGCAACCATTTCCATCACAACAACCATATCTGCAGCTGCAACCATTTCCGCAGCCGCAACTACCATATTCACAGCCACAACCATTTCGACCACAACAACCATATCCACAACCACAACCACAGTAT
>284_P6
GTTAGAGTTCCAGTGCCACAATTGCAGCCACAAAATCCATCTCAGCAACAGCCACAAGAGCAAGTTCCATTGGTACAACAACAACAATTTCTAGGGCAGCAACAACCATTTCCACCACAACAACCATATACACAGCCGCAACCATTTCCATCACAACAACCATATCTGCAACTGCAACCATTTCCGCAGCCGCAACTACCATATTCGCAGCCACAACCATTTCGACCACAACAACCATATCCACAACCACAACCACAGTAT
>289_P23
GTTAGAGTTCCAGTGCCACAATTGCAGCCACAAAATCCATCTCAGCAACAGCCACAAGAGCAAGTTTCATTGGTACAACAACAACAATTTCTAGGGCAGCAACAACCATTTCCACCACAACAACCATATCCACAGCCGCAACCATTTCCATCACAACAACCATATCTGCAGCTGCAACCATTTCCGCCGCCGCAACTACCATATTCACAGCCACAACCATTTCGACCACAACAACCATATCCACAACCGCAACCACAGTAT
>299_P4
GTTAGAGTTCCAGTGCCACAATTGCAGCCACAAAATCCATCTCAGCAACAGCCACAAGAGCAAGTTCCGTTGGTACAACAACAACAATTTCTAGGGCAGCAACAACCATTTCCACCACAACAACCATATCCACAGCCGCAACCATTTCCATCACAACAACCATATCTGCAGCTGCAACCATTTCTGCAGCCGCAACTACCATATTCACAGCCACAACCATTTCGACCACAACAACCATATCCACAACCACAACCACAGTAT
>303_P63
GTTAGAGTTCCAGTGCCACAATTGCAGCCACAAAATCCATCTCAGCAACAGCCACAAGAGCATGTTCCATTGGTACAACAACAACAATTTCTAGGGCAGCAACAACCATTTCCACCACAACAACCATATCCACAGCCGCAACCATTTCCATCACAACAACCATATCTGCAGCTGCAACCATTTCCGCAGCCGCAACTACCATATTCACAGCCACAACCATTTCGACCACAACAACCATATCCACAACCGCAACCACAGTAT
>304_N11
GTTAGAGTTCCAGTGCCACAATTGCAGCCACAAAATCCATCTCAGCAACAGCCACAAGAGCAAGTTCCATTGGTACAACAACAACAATTTCCAGGGCAGCAACAACCATTTCCACCACAACAACCATATCCACAGCCGCAACCATTTCCATCACAACAACCATATCTGCAGCTGCAACCATTTCCGCAGCCGCAACTACCATATTCGCAGCCACAACCATTTCGACCACAACAACCATATCCACAACCGCAACCACAGTAT
>306_P1
GTTAGAGTTCCAGTGCCACAATTGCAGCCACAAAATCCATCTCAGCAACAACCACAAGAGCAAGTTCCATTGGTGCAACAACAACAATTTCTAGGGCAGCAACAACCATTTCCACCACAACAACCATATCCACAGCCGCAACCATTTCCATCACAACAACCATATCTGCAGCTGCAACCATTTCCGCAGCCGCAACTACCATATTCGCAGCCACAACCATTTCGACCACAACAACCATATCCACAACCGCAACCACAGTAT
>307_P1
GTTAGAGTTCCGGTGCCACAATTGCAGCCACAAAATCCATCTCAGCAACAGCCACAAGAGCAAGTTCCATTGGTACAACAACAACAATTTCTAGGGCAGCAACAACCATTTCCACCACAACAACCATATCCACAGCCGCAACCATTTCCATCACAACAACCATATCTGCAGCTGCAACCATTTCCGCAGCCGCAACTACCATATTCGCAGCCACAACCATTTCGACCACAACAACCATATCCACAACCGCAACCACAGTAT
>318_P1
GTTAGAGTTCCAGTGCCACAATTGCAGCCACAAAATCCATCTCAGCAACAGCCACAAGAGCAAGTTCCGTTGGTACAACAACAACAATTTCTAGGGCAGCAACAACCATTTCCACCACAACAACCATATCCACAGCCGCAACCATTTCCATCACAACAACCATATCTGCAACTGCAACCATTTCCGCAGCCGCAACTACCATATTCGCAACCACAACCATTTCGACCACAACAACCATATCCACAACCGCAACCACAGTAT
>319_P15
GTTAGAGTTCCAGTGCCACAATTGCAGCCACAAAATCCATCTCAGCAACAGCCACAAGAGCAAGTTCCATTGGTACAACAACAACAATTTATAGGGCAGCAACAACCATTTCCACCACAACAACCATATCCACAGCCGCAACCATTTCCATCACAACAACCATATCTGCAGCTGCAACCATTTCCGCAGCCGCAACTACCATATTCGCAGCCACAACCATTTCGACCACAACAACCATATCCACAACCGCAACCACAGTAT
>320_N74
GTTAGAGTTACAGTGCCACAATTGCAGCCATCAAATCCATCTCAGCAACAGCCACAAGAGCAAGTTCCATTGGTACAACAACAACAATTTCTAGGGCAGTAACAACCATTTCCACCACAACAACCATATCCACAGCCGCAACCATTTCCATCACAACAACCATATCTGCAGCTGCAACCATTTCCGCAGCCGCAACTACCATATTCGCAGCCACAACCATTTCGACCACAACAACCATATCCACAACCGCAACCACAGTAT
>321_P9
GTTAGAGTTCCAGTGCCACAATTGCAGCCACAAAATCCATCTCAGCAACAGCCACAAGAGCAAGTTCCATTGGTACAACAACAACAATTTCTAGGGCAGCAACAACCATTTCCACAACAACAACCATATCCACAGCCGCAACCATTTCCATCACAACAACCATATCTGCAACTGCAACCATTTCCGCAGCCGCAACTACCATATTCGCAACCACAACCATTTCGACCACAACAACCATATCCACAACCGCAACCACAGTAT
>323_P56
GTTAGAGTTCCAGTGCCACAATTGCAGCCACAAAATCCATCTCAGCAACAGCCACAAGAGCAAGTTCCATTGGTACAACAACAACAATTTCTAGGGCAGCAACAACCATTTCCACCACAACAACCATATCCACAGCCGCAACCATTTCCATCACAACAACCATATCTGCAACTGCAACCATTTCCGCAGCCGCAACTATCATATTCGCAGCCACAACCATTTCGACCACAACAACTATATCCACAACCGCAACCACAGTAT
>324_P26
GTTAGAGTTCCAGTGCCACAATTGCAGCCACAAAATCCATCTCAGCAACAGCCACAAGAGCAAGTTTCATTGGTACAACAACAACAATTTCTAGGGCAGCAACAACCATTTCCACCACAACAACCATATCCACAGCCGCAACCATTTCCATCACAACAACCATATCTGCAACTGCAACCATTTCCGCAGCCGCAACTACCATATTCGCAACCACAACCATTTCGACCACAACAACCATATCCACAACCGCAACCACAGTAT
>327_P54
GTTAGAGTTCCAGTGCCACAATTGCAGCCACAAAATCCATCTCAGCAACACCCACAAGAGCAAGTTCCGTTGGTACAACAACAACAAGTTCTAGGGCAGCAACAATCATTTCCACCACAACAACCATATCCACAGCCGCAACCATTTCCATCACAACAACCATATCTGCAGCTGCAACCATTTCCGCAGCCGCAACTACCATATTCACAGCCACAACCATTTCGACCACAACAACCATATCCACAACCGCAACCACAGTAT
>331_N118
GTTAGATTTCCAGTGCCACAATTGCAGCCACAAAATCCATCTCAGCAACAGCCACAAGAGCAAGTTTCATTGGTACAACAACAACAATTTCTAGGGCAGCAACAACCATTTCCACCACAACAACCATATCCACAGCCGCAACCATTTCCATCACAACTACCATATCTGCAGCTGCAACCATTTCCGCAGCCGCAACTACCATATTCGCAGCCACAACCATTTCGACCACAACAACCATATCCACAACCGCAACCACAGTAT
>332_P38
GTTAGATTTCCAGTGCCACAATTGCAGCCACAAAATCCATCTCAGCAACAGCCACAAGAGCAAGTTCCATTGGTACAACAACAACAATTTCTAGGGCAGCAACAACCATTTCCACCACAACAACCATATCCACAGCCGCAACCATTTCCATCACAACAACCATATCTGCAGCTGCAACCATTTCCGCAGCCGCAACTACCATATTCGCAGCCACAACCATTTCGACCACAACAACCATATCCACAACCGCAACCACAGTAT
>345_P1
GTTAGAGTTCCAGTGCCACAATTGCAGCCACAAAATCCATCTCAGCAACAGCCACAAGAGCAAGTTCCATTGGTACAACAACAACAATTTCTAGGGCAGCAACAACCATTTCCACCACAACAACCATATCCACAGCCACAACCATTTCCATCACAACAACCATATCTGCAGCTGCAACCATTTCCGCAGCCGCAACTACCATATTCGCAGCCACAACCATTTCGACCACAACAACCATATCCACAACCGCAACCACAGTAT
>346_P8
GTTAGAGTTCCAGTGCAACAATTGCAGCCACAAAATCCATCTCAGCAACAGCCACAAGAGCAAGTTCCATTGGTACAACAACAACAATTTCTAGGGCAGCAACAACCATTTCCACCACAACAACCATATCCACAGCCGCAACCATTTCCATCACAACAACCATATCTGCAACTGCAACCATTTCCGCAGCCGCAACTACCATATTCGCAACCACAACCATTTCGACCACAACAACCATATCCACAACCGCAACCACAGTAT
>347_P2
GTTAGAGTTCCAGTGCCACAATTGCAGCCACAAAATCCATCTCAGCAACAGCCACAAGAGCAAGTTCCGTTGGTACAACAACAACAATTTCTAGGGCAGCAACAACCATTTCCACCACAACAACCATATCCACAGCCGCAACCATTTCCATCACAACAACCATATCTGCAACTGCAACCATTTCCGCAGCCGCAACTATCATATTCACAGCCACAACCATTTCGACCACAACAACCATATCCACAACCACAACCACAGTAT
>348_P66
GTTAGAGTTCCAGTGCCACAATTGCAGCCACAAAATCCATCTCAGCAACAGCCACAAGAGCAAGTTCCATTGGTACAACAACAACAATTTCTAGGGCAGCAACAATCATTTCCACCACAACAACCATATCCACAGCCGCAACCATTTCCATCACAACAACCATATCTGCAGCTGCAACCATTTTCGCAGCCGCAACTACCATATTTGCAGCCACAACTATTTCGACCACAACAACCATATCCACAACCGCAACCACAGTAT
>349_P16a
ATTAGAGTTCCAGTGCCACAATTGCAGCCACAAAATCCATCTCAGCAACAGCCACAAGAGCAAGTTCCATTGGTACAACAACAACAATTTCTAGGGCAGCAACAACCATTTCCACCACAACAACCATATCCACAGCCGCAACCATTTCCATCACAACAACCATATCTGCAACTGCAACCATTTCCGCAGCCGCAACTACCATATTCGCAACCACAACCATTTCGACCACAACAACCATATCCACAACCGCAACCACAGTAT
>351_P12
GTTAGAGTTCCAGTGCCACAATTGCAGCCACAAAATCCATCTCAGCAACAGCCACAAGAGCAAGTTCCATTGGTACAACAACAACAATTTCTAGGGCAGCAACAACCATTTCCACCACAACAACCATATCCACAGCCGCAACCATTTCCATCACAACAACCATATCTGCAGCTGCAACCATTTCCGCAGCCGCAACTACCATATTCGCAGCCACAACCATTTCGACCACAACAACCATATCCACAACCGCAACCACGGTAT
>352_P1
GTTAGAGTTCCAGTGCCACAATTGCAGCCACAAAATCCATCTCAGCAACAGCCACAAGAGCAAGTTCCGTTGGTACAACAACAACAATTTCTAGGGCAGCAACAACCATTTCCACCACAACAACCATATCCACAGCCGCAACCATTTCCATCACAACAACCATATCTGCAACTGCAACCATTTCCGCAGCCGCAACTACCATATTCACAGCCACAACCATTTCGACCACAACAACCATATCCACAACCGCAACCACAGTAT
>354_P4
GTTAGAGTTCCAGTGCCACAATTGCAGCCACAAAATCCATCTCAGCAACAGCCACAAGAGCAAGTTCCATTGGTACAACAACAACAATTTCTAGGGCAGCAACAACCATTTCCACCACAACAACCATATCCACAGCCGCAACCATTTCCATCACAACAACCATATCTGCAACTGCAACCATTTCTGCAGCCGCAACTACCATATTCACAGCCACAACCATTTCGACCACAACAACCATATCCACAACCGCAACCACAGTAT
>355_P35
GTTAGAGTTCCAGTGCCACAATTGCAGCCACAAAATCCATCTCAGCAACAGCCACAAGAGCAAGTTCCATTGGTACAACAACAACAATTTCTAGGGCAGCAACAACCATTTCCACCACAACAACCATATCCACAGCCGCAACCATTTCCATCACAACTACCATATCTGCAGCTGCAACCATTTCCGCAGCCGCAACTACCATATTCACAGCCACAACCATTTCGACCACAACAACCATATCCACAACCGCAACCACAGTAT
>356_P62
GTTAGAGTTCCAGTGCCACAATTGCAGCCACAAAATCCATCTCAGCAACAACCACAAGAGCAAGTTCCATTGGTACAACAACAGCAATTTCCAGGGCAGCAACAACCATTTCCACCACAACAGCCATATCCGCAGCCGCAATCATTTCCATCACAACAACCATATCTGCAGCTGCAACCATTTCCGCAGCCGCAACTACCATATCCGCAGCCGCAACCATTTCGACCACAACAACCATATCCACAACCGCAACCACAGTAT
>357_P14
GTTAGAGTTCCAGTGCCACAATTGCAGCCACAAAATCCATCTCAGCAACAGCCACAAGAGCAAGTTCCATTGGTACAACAACAACAATTTCTAGGGCAGCAACAACCATTTCCACCACAACAACCATATCCACAGCCGCAACCATTTCCATCACAACAACCATATCTGCAGCTGCAACCATTTTCGCAGCCGCAACTACCATATTCGCAGCCACAACCATTTCGACCACAACAACCATATCCACAACCGCAACCACAGTAT
>358_P41
GTTAGAGTTCCAGTGCCACAATTGCAGCCACAAAATCCATCTCAGCAACAGCCACAAGAGCAAGTTCCATTGGTACAACAACAACAATTTCTGGGGCAGCAACAACCATTTCCACCACAACAACCATATCCACAGCCGCAACCATTTCCATCACAACAACCATATCTACAGCTGCAACCATTTCCACAGCTGCAACAACCATATTCGCAGCCGCAACCATTTCGACCACAACAACCATATCCACAACCGCAACCACAGTAT
>359_P49
GTTAGAGTTCCAGTGCCACAATTGCAGCCACAAAATCCATCTCAGCAACAACCACAAGAGCAAGTTCCATTGGTACAACAACAGCAATTTCCAGGGCAGCAACAACAATTTCCACCACAACAGCCATATCCGCAGCCACAACCATTTCCATCACAACAACCATATCTGCAGGTGCAACCATTTCCGCAGCCGCAACTACCATATCCGCAGCCGCAACCATTTCGACCACAACAACCATATCCACAACCGCAACCACAGTAT
>360_P43
GTTAGAGTTCCAGTGCCACAATTGCAGCCACAAAATCCATCTCAGCAACAACCACAAGAGCAAGTTCCATTGGTACAACAACATCAATTTCCAGGGCAGCAACAACCATTTCCACCACAACAGCCATATCCGCAGCTGCAACCATTTCCATCACAACAACCATATCTGCAGCTGCAACCATTTCCGCAACCGCAACTACCATATCCGCAGCCGCAACCATTTCGACCACAACAACCATATCCACAACCGCAACCACAGTAT
>361_P36
GTTAGAGTTACAGTGCCACAATTGCAGCCATAAAATCCATCTCAGCAACAGCCACAAGAGCAAGTTCCATTGGTACAACAACAACAATTTCTAGGGCAGTAACAACCATTTCCACCACAACAACCATATCCACAGCCGCAACCATTTCCATCACAACAACCATATCTGCAGCTGCAACCATTTCCGCAGCCGCAAGTACCATATTCGCAGCCACAACCATTTCGACCACAACAACCATATCCACAACCGCAACCACAGTAT
>362_P29
GTTAGAGTTCCAGTGCCACAATTGCAGCCACAAAATCCATCTCAGCAACAGCCACAAGAGCAAGTTCCATTGGTACAACAACAACAATTTCTAGGGAAGCAACAACCATTTCCACCACAACAACCATATCCACAGCCGCAACCATTTCCATCACAACAACCATATCTGCAACTGCAACCATTTCCGCAGCCGCAACTACCATATTCACAGCCACAACCATTTCGACCACAACAACCATATCCACAACCGCAACCACAGTAT
>363_P15
GTTAGAGTTCCAGTGCCACAATTGCAGCCACAAAATCCATCTCAGCAACAGCCACAAGAGCAAGTTCCATTGGTACAACAACAACAATTTATAGGGCAGCAACAACCATTTCCACCACAACAACCATATCCACAGCCGCAACCATTTCCATCACAACAACCATATCTGCAACTGCAACCATTTCCGCAGCCGCAACTACCATATTCGCAACCACAACCATTTCGACCACAACAACCATATCCACAACCGCAACCACAGTAT
>364_P30
GTTAGATTTCCAGTGCCACAATTGCAGCCACAAAATCCATCTCAGCAACAGCCACAAGAGCAAGTTTCATTGGTACAACAACAACAATTTCTAGGGCAGCAACAACCATTTCCACCACAACAACCATATCCACAGCCGCAACCATTTCCATCACAACTACCATATCTGCAGCTGCAACCATTTCCGCAGCCGCAACTACCATATTCACAGCCACAACCATTTCGACCACAAAAACCATATCCACAACCGCAACCACAGTAT
>366_P1
GTTAGAGTTCCAGTGCCACAATTGCAGCCACAAAATCCATCTCAGCAACAGCCACAAGAGCAAGTTCCATTGGTACAACAACAACAATTTCTAGGGCAGCAACAACCATTTCCACCACAACAACCATATCCACAGCCGCAACCATTTCCATCACAACAACCATATCTGCAGCTGCAACCATTTCCACAGCCGCAACTACCATATTCGCAACCACAACCATTTCGACCACAACAACCATATCCACAACCGCAACCACAGTAT
>367_N17
GTTAGAGTTCCAGTGCCACAATTGCAGCCACAAAATCCATCTCAGCAACAGCCACAAGAGCAAGTTCCATTGGTACAACAACAACAATTTCCAGGGCAGCAACAACAATTTCCACCACAACAGCCATATCCGCAGCCGCAACCATTTCCATCACAACAACCATATCTGCAGCTGCAACCATTTCCGCAGCCGCAACTACCATATTCGCAGCCACAACCATTTCGACCACAACAACCATATCCACAACCGCAACCACAGTAT
>368_N105
GTTAGATTTCCAGTGCCACAATTGCAGCCACAAAATCCTTCTCAGCAACAGCCACAAGAGCAAGTTCCATTGGTACAACAACAACAATTTCTAGGGCAGCAACAACCATTTCCACCACAACAACCATATCCACAGCCGCAACCATTTCCATCACAACAACCATATCTGCAACTGCAACCATTTCCGCAGCCGCAACTATCATATTCGCAGCCACAACCATTTCGACCACAACAACCATATCCACAACCGCAACCACAGTAT
>369_P85
GTTAGATTTCCAGTGCCACAATTGCAGCCACAAAATCCTTCTCAGCAACAGCCACAAGAGCAAGTTCCATTGGTACAACAACAACAATTTCTAGGGCAGCAACAACCATTTCCACCACAACAACCATATCCACAGCCGCAACCATTTCCATCACAACAACCATATCTGCAGCTGCAACCATTTCTGCAGCCGCAACTACCATATTCACAGCCACAACCATTTCGACCACAACAACCATATCCACAACCACAACCACAGTAT
>370_P27
GTTAGAGTTCCAGTGCCACAATTGCAGCCACAAAATCCATCTCAGCAACACCCACAAGAGCAAGTTCCGTTGGTACAACAACAACAATTTCTAGGGCAGCAACAATCATTTCCACCACAACAACCATATCCACAGCCGCAACCATTTCCATCACAACAACCATATCTGCAGCTGCAACCATTTCCGCAGCCGCAACTACCATATTTGCAGCCACAACCATTTCGACCACAACAACCATATCCACAACCGCAACCACAATAT
>371_N19
GTTAGAGTTCCAGTGCCACAATTGCAGCCACAAAATCCATCTCAGCAACAGCCACAAGAGCAAGTTCCATTGGTACAACAACAACAATTTCTAGGGCAGTAACAACCATTTCCACCACAACAACCATATCCACAGCCGCAACCATTTCCATCACAACAACCATATCTGCAGCTGCAACCATTTCCGCAGCCGCAAGTACCATATTCGCAGCCACAACCATTTCGACCACAACAACCATATCCACAACCGCAACCACAGTAT
>373_N119
GTTAGATTTCCAGTGCCACAATTGCAGCCACAAAATCCATCTCAGCAACAGCCACAAGAGCAAGTTTCATTGGTACAACAACAACAATTTCTAGGGCAGCAACAACCATTTCCACCACAACAACCATATCCACAGCCGCAACCATTTCCATCACAACAACCATATCTGCAGCTGCAACCATTTCCGCAGCCGCAACTACCATATTCGCATCCACAACCATTTCGACCACAACAACCATATCCACAACCGCAACCACAGTAT
>374_N10
GTTAGAGTTCCAGTGCCACAATTGCAGCCACAAAATCCATCTCAGCAACAGCCACAAGAGCAAGTTCCATTGGTACAACAACAACAATTTCTAGGGCAGCAACAACCATTTCCACCACAACAACCATATCCACAGCCGCAACCATTTCCATCACAACAACCATATCTGCAGCTGCAACCATTTCCGCAGCCGCAACTACCATATTCACAGCCACAACCATTTCGACCACAAAAACCATATCCACAACCGCAACCACAGTAT
>376_N6
GTTAGATTTCCAGTGCCACAATTGCAGCCACAAAATCCATCTCAGCAACAGCCACAAGAGCAAGTTTCATTGGTACAACAACAACAATTTCTAGGGCAGCAACAACCATTTCCACCACAACAACCATATCCACAGCCGCAACCATTTCCATCACAACAACCATATCTGCAACTGCAACCATTTCCGCAGCCGCAACTACCATATTCGCAGCCACAACCATTTCGACCACAACAACCATATCCACAACCGCAACCACAGTAT
>533_N87
GTTAGAGTTCCAGTGCCACAATTGCAGCCACAAAATCCATCTCAGCAACAGCCACAAGAGCAAGTTCCATTGGTACAACAACAACAATTTCTAGGGCAGCAACAACCATTTCCACCACAACAGCCATATCCGCAGCCGCAACCATTTCCATCACAACAACCATTGCCGCAACCGCAACCATTTCTGCCACAACTACCATATCCGCAGCCACAACCATTTCCACCACAACAACCATATCCACAACCGCAACCACAGTAT
>536_P111
GTTACAGTTCCAGTGCCACAATTGCAGCCACAAAATCCATCTCAGCAACAACCACAAAAGCAAGTTCCATTGGTGCAACAACAACAATTTCTAGGGCAGCAACAACCATTTCCACCACAACAGCCATATCCGCAGCCGCAACCATTTCCATCACAACAACCATATCCACAGCCACAACCATTTCTGCCACAACTACCATATCCGCGTCCGCAACCATTTCTACCACAACAACCATATCCACAACCGGAACCACAGTAT
>537_N87
GTTAGAGTTCCAGTGCCACAATTGCAGCCACAAAATCCATCTCAGCAACAGCCACAAGAGCAAGTTCCATTGGTACAACAACAACAATTTCTAGGGCAGCAACAACCATTTCCACCACAACAACCATATCCACAGCCGCAACCATTTCCATCACAACAACCATTGCCGCAACCGCAACCATTTCTGCCACAACTACCATATCCGCAGCCACAACCATTTCCACCACAACAACCATATCCACAACCGCAACCACAGTAT
>541_N18
GTTAGAGTTCCAGTGCCACAATTGCAGCCACAAAATCCATCTCAGCAACAGCCACAAGAGCAAGTTCCATTGGTACAACAACAACAATTTCCAGGGCAGCAACAACCATTCCCACCACAACAGCCATATCCGCAGCCGCAACCGTTTCCGTCACAACAACCATATTCGCAACCGTAACCATTTCCGCCACAACTACCATATCCACAAGCGCAACCATTTCCAACACAACAACCATATCCACAACCGCAACCACAGTAT
>543_P32
GTTAGAGTTCCAGTGCCACAATTGTAGCCGCAAAATCCATCTCAACAACGACCACAATAGTAATTTCCGTTGGTGCAACAACAACAATTTCCAGGGCAGCAACAACCATTCCCACCACAACAGCCATATCCGCAGCCGCAACCGTTTCCGTCACAACAACCATATTCGCAACCGTAACCATTTCCGCCACAACTACCATATCCACAAGCGCAACCATTTCCAACACAACAACCATATCCACAACCGCAACCACAGTAT
>545_P11
GTTAGATTTCCAGTGCCACAATTGCAGCCGCAAAATCCATCTCAGCAACAACCACAAGAGCAAGTTCCGTTGGTGCAACAACTACAATATCCAGGGCAACAACAACCATTTCCACCACAACAGCCATATCCGCAGCCGCAACCATTTCCATCACAACAACCATTGCCGCAACCGCAACCATTTCTGCCACAACTACCATATCCGCAGCCACAACCATTTCCACCACAACAACCATATCCACAACCGCAACCACAGTAT
>552_N82
GTTAGAGTTCCAGTGCCACAATTGCAGCCACAAAATCCATCTCAGCAACAGCCACAAGAGCAAGTTCCGTTGGTGCAACAACTACAATATCCAGGGCAACAACAACCATTTCCACCACAACAGCCATATCCGCAGCCGCAACCATTTCCATCACAACAACCATTGCCGCAACCGCAACCATTTCTGCCACAACTACCATATCCGCAGCCACAACCATTTCCACCACAACAACCATATCCACAACCGCAACCACAGTAT
>563_N176
GTTAGAGTTCCAGTGCCACAATTGCAGCCACAAAATCCATCTCAGCAACAGCCACAAGAGCAAGTTCCATTGGTACAACAACAACAATTTCCAGGGCAGCAACAACAATTTCCACCACAACAGCCATATCCGCAGCCGCAACCATTTCCATCACAACAACCATATCTGCAACTGCAACCATTTCCGCAGCCGCAACCATTTCCGCCACAACTACCATATCCGCAGCCGCAATCATTTCCACCACAACAACCATAT
>577_P28
GTTAGAGTTCCAGTGCCACAATTGCAGCCACAAAATCCATCTCAGCAACAGCCACAAGAGCAAGTTCCATTGGTACAACAACAACAATTTCTAGGGCAGCAACAACAACAATTTCCAGGGCAACAACAACCATTTCCACCACAACAGCCATATCCGCAGCCGCAACCATTTCTGCCACAACTACCATATCCGCAGCCGCAACCATTTCCACCACAACAATCATATCCACAACCACAACCACAATAT
>579_P28
GTTAGAGTTCCAGTGCCACAATTGCAGCCACAAAATCCATCTCAGCAACAACCACAAGAGCAAGTTCCATTGGTGCAACAACAACAATTTCTAGGGCAGCAACAACAACAATTTCCAGGGCAACAACAACCATTTCCACCACAACAGCCATATCCGCAGCCGCAACCATTTCTGCCACAACTACCATATCCGCAGCCGCAACCATTTCCACCACAACAATCATATCCACAACCGCAACCACAGTAT
>580_P28
GTTAGAGTTCCAGTGCCACAATTGCAGCCACAAAATCCATCTCAGCAACAACCACAAGAGCAAGTTCCATTGGTGCAACAACAACAATTTCTAGGGCAGCAACAACAACAATTTCCAGGGCAACAACAACCATTTCCACCACAACAGCCATATCCGCAGCCGCAACCATTTCTGCCACAACTACCATATCCGCAGCCGCAACCATTTCCACCACAACAATCATATCCACAACCACAACCACAATAT
>5_N177
GTTAGAGTTCCAGTGCCACAATTGCCGCCACAAAATCCATCTCAGCAACAGCCACAAGAGCAAGTTCCATTGGTACAACAACAACAATTTCCAGGGCAGCAACAACAATTTCCACCACAACAGCCATATCCGCAGCCGCAACCATTTCCATCACAACAACCATATCTGCAACTGCAACCATTTCCGCAGCCGCAACCATTTCCGCCACAACTACCATATCCGCAGCCGCAATCATTTCCACCACAACAACCATATCCACAACAACAACCACAGTAT
>173_P29
GTTAGAGTTCCAGTGCCACAATTGCAGCCACAAAATCCATCTCAGCAACAGCCACAAGAGCAAGTTCCATTGGTACAACAACAACAATTTCTAGGGAAGCAACAACCATTTCCACCACAACAACCATATCCACAGCCGCAACCATTTCCATCACAACAACCATATCTGCAGCTGCAACCATTTCCGCAGCCGCAACTACCATATTCACAGCCACAACCATTTCGACCACAACAACCATATCCACAACCGCAACCACAGTAT
>178_N101
GTTAGAGTTCCAGTGCCACAATTGCAGCCACAAAATCCATCTCAGCAACATCCACAAGAGCAAGTTCCATTGGTACAACAACAACAATTTATAGGGCAGCAACAACCATTTCCACCACAACAACCATATCCACAGCCGCAACCATTTCCATCACAACAACCATATCTGCAACTGCAACCATTTCCGCAGCCGCAACTACCATATTCGCAACCACAACCATTTCGACCACAACAACCATATCCACAACCGCAACCACAGTAT
>187_P1
GTTAGAGTTCCAGTGCCACAATTGCAGCCACAAAATCCATCTCAGCAACAGCCACAAGAGCAAGTTCCATTGGTACAACAACAACAATTTCTAGGGCAGCAACAACCATTTCCACCACAACAACCATATCCACAGCCGCAACCATTTCCATCACAACAACCATATCTGCAGTTGCAACCATTTCCGCAGCCGCAACTACCATATTCGCAACCACAACCATTTCGACCACAACAACCATATCCACAACCGCAACCACAGTAT
>189_P18
GTTAGAGTTCCAGTGCCACAATTGCAGCCACAACATCCATCTCAGCAACAGCCACAAGAGCAAGTTCCATTGGTACAACAACAACAATTTCTAGGGCAGCAACAACCATTTCCACCACAACAACCATATCCACAGCCGCAACCATTTCCATCACAACAACCATATCTGCAACTACAACCATTTCCGCAGCCGCAACTACCATATTCGCAGCCACAACCATTTCGACCACAACAACCATATCCACAACCGCAACCACAGTAT
>190_P13
GTTAGAGTTCCAGTGCCACAATTGCAGCCACAAAATCCATCTCAGCAACAGCCACAGGAGCAAGTTCCAGTGGTACAACAACAACAATTTCTAGGGCAGCAACAACCATTTCCACCACAACAACCATATCCACAGCCGCAACCATTTCCATCACAACAACCATATCTGCAGCTGCAACCATTTCCGCAGCCGCAACTACCATATTCGCAGCCACAACCATTTCAACCACAACAACCATATCCACAACCGCAACCACAGTAT
>207_P54
GTTAGAGTTCCAGTGCCACAATTGCAGCCACAAAATCCATCTCAGCAACACCCACAAGAGCAAGTTCCGTTGGTACAACAACAACAAGTTCTAGGGCAGCAACAATCATTTCCACCACAACAACCATATCCACAGCCGCAACCATTTCCATCACAACAACCATATCTGCAGTTGCAACCATTTCCGCAGCCGCAACTACCATATTCGCAGCCACAACCATTTCGACCACAACAACCATATCCACAACCGCAACCACAGTAT
>209_N178
GTTAGAGTTCCAGTGCCACAATTGCAGCCACAAAATCCATCTCAGCAACAGCCACAAGAGCAAGTTTCATTGGTACAACAACAACAATTTCTAGGGCAGCAACAACCATTTCCACCACAACAACCATATCCACAGCCGCAACCATTTCCATCACAACAACCATATCTGCAGCTGCAACCATTTCCGCAGCCGCAACTACCATATTTGCAGCCACAACCATTTCGACCACAACAACCATATCCACAACCGCAACCACAGTAT
>213_N91
GTTAGAGTTCTAGTGCCACAATTGCAGCCACAAAATCCATCTCAGCAACAGCCACAAGAGCAAGTTCCATTGGTACAACAACAACAATTTCTAGGGCAGCAACAACCATTTCCACCACAACAACCATATCCACAGCCGCAACCATTTCCATCACAACAACCATATCTGCAGCTGCAACCATTTCCACAGCCGCAACTACCATATTCGCAACCACAACCATTTCGACCACAACAACCATATCCACAACCGCAACCACAGTAT
>253_P4
GTTAGAGTTCCAGTGCCACAATTGCAGCCACAAAATCCATCTCAGCAACAGCCACAAGAGCAAGTTCCATTGGTACAACAACAACAATTTCTAGGGCAGCAACAACCATTTCCACCACAACAACCATATCCACAGCCGCAACCATTTCCATCACAACAACCATATCTGCAGCTGCAACCATTTCTGCAGCCGCAACTACCATATTCACAGCCACAACCATTTCGACCACAACAACCATATCCACAACCGCAACCACAGTAT
>280_P72
GTTAGAGTTCCAGTGCCACAATTGCAGCCACAAAATCCATCTCAGCAACAGCCACAGGAGCAAGTTCCAGTGGTACAACAACAACAATTTCTAGGGCAGCAACAACCATTTCCACCACAACAACCATATCCACAGCCGCAACCATTTCCATCACAACAACCATATCTGCAACTACAACCATTTCCGCAGCCGCAACTACCATATTCGCAGCCACAACCATTTCGACCACAACAACCATATCCACAACCGCAACCACAGTAT
>334_P6
GTTAGAGTTCCAGTGCCACAATTGCAGCCACAAAATCCATCTCAGCAACAGCCACAAGAGCAAGTTCCATTGGTACAACAACAACAATTTCTAGGGCAGCAACAACCATTTCCACCACAACAACCATATACACAGCCGCAACCATTTCCATCACAACAACCATATCTGCAACTGCAACCATTTCCGCAGCCGCAACTACCATATTCGCAGCCACAACCATTTCGACCACAACAACCATATCCACAACCGCAACCACAGTAT
>335_P1
GTTAGAGTTCCAGTGCCACAATTGCAGCCACAAAATCCATCTCAGCAACAGCCACAAGAGCAAGTTCCATTGGTACAACAACAACAATTTCTAGGGCAGCAACAACCATTTCCACCACAACAACCATATCCACAGCCGCAACCATTTCCATCACAACAACCATATCTGCAACTGCAACCATTTCCGCAGCCGCAACTACCATATTCACAGCCACAACCATTTCGACCACAACAACCATATCCACAACCGCAACCACAGTAT
>336_P7
GTTAGATTTCCAGTGCCACAATTGCAGCCACAAAATCCATCTCAGCAACAGCCACAAGAGCAAGTTCCATTGGTACAACAACAACAATTTCTAGGGCAGCAACAACCATTTCCACCACAACAACCATATCCACAGCCGCAACCATTTCCATCACAACTACCATATCTGCAGCTGCAACCATTTCCGCAGCCGCAACTACCATATTCACAGCCACAACCATTTCGACCACAACAACCATATCCACAACCGCAACCACAGTAT
>337_P10
GTTAGAGTTCCAGTGCCACAATTGCAGCCACAAAATCCATCTCAGCAACAGCCACAAGAGCAAGTTCCATTGGTACAACAACAACAATTTCTAGGGCAGCAACAACCATTTCCACCACAACAACCATATCCACAGCCGCAACCATTTCCATCACAACAACCATATCTGCAACTGCAACCATTTCCGCAGCTGCAACTACCATATTCGCAGCCACAACCATTTCGACCACAACAACCATATCCACAACCGCAACCACAGTAT
>338_P5
ATTAGAGTTCCAGTGCCACAATTGCAGCCACAAAATCCATCTCAGCAACAGCCACAAGAGCAAGTTCCATTGGTACAACAACAACAATTTCTAGGGCAGCAACAACCATTTCCACCACAACAACCATATCCACAGCCGCAACCATTTCCATCACAACAACCATATCTGCAGCTGCAACCATTTCCGCAGCCGCAACTACCATATTCGCATCCACAACCATTTCGACCACAACAACCATATCCACAACCGCAACCACAGTAT
>339_P1
GTTAGAGTTCCAGTGCCACAATTGCAGCCACAAAATCCATCTCAGCAACAGCCACAAGAGCAAGTTCCATTGGTACAACAACAACAATTTCTAGGGCAGCAACAACCATTTCCACCACAACAACCATATCCACAGCCGCAACCATTTCCATCACAACAACCATATCTGCAACTGCAACCATTTCCGCAGCCGCAACTACCATATTCGCAACCACAACCATTTCGACCACAACAACCATATCCACAACCGCAACCACAGTAT
>340_P1
GTTAGAGTTCCAGTGCCACAATTGCAGCCACAAAATCCATCTCAGCAACAGCCACAAGAGCAAGTTCCATTGGTACAACAACAACAATTTCTAGGGCAGCAACAACCATTTCCACCACAACAACCATATCCACAGCCGCAACCATTTCCATCACAACAACCATATCTGCAGCTGCAACCATTTCCGCAGCCGCAACTACCATATTCGCAGCCACAACCATTTCGACCACAACAACCATATCCACAACCGCAACCACAGTAT
>377_N179
GTTAGAGTTCCAGTGCCACAATTGCAGCCACAAAATCCATCTCAGCAACAGCCACAAGAGCAAGTTCCATTGGTACAACAACAACAATTTCTGGGGCAGCAACAACCATTTCCACCACAACAACCATATCCACAGCCGCAACCATTTCCATCACAACAACCATATCTACAGCTGCAACCATTTCCGCAGCTGCAACAACCATATGCGCAGCCGCAACCATTTCGACCACAACAACCATATCCACAACCGCAACCACAGTAT
>379_P7
GTTAGATTTCCAGTGCCACAATTGCAGCCACAAAATCCTTCTCAGCAACAGCCACAAGAGCAAGTTCCATTGGTACAACAACAACAATTTCTAGGGCAGCAACAACCATTTCCACCACAACAACCATATCCACAGCCGCAACCATTTCCATCACAACTACCATATCTGCAGCTGCAACCATTTCCGCAGCCGCAACTACCATATTCACAGCCACAACCATTTCGACCACAACAACCATATCCACAACCGCAACCACAGTAC
>380_N56
GTTAGAGTTCCAGTGCCACAATTGCAGCCACAAAATCCATCTCAGCAACAGCCACAAGAGCAAGTTCCATTGGTACAACAACAACAATTTCTAGGGCAGCAACAACCATTTCCACCACAACAACCATATCCACAGCCGCAACCATTTCCATCACAACAACCATATCTGCAGCTGCAACCATTTCCACAGCCGCAACTACCATATTCGCAACCACAACCATTTCAACCACAACAACCATATCCACAACCGCAACCACAGTAT
>381_P15
GTTAGAGTTCCAGTGCCACAATTGCAGCCACAAAATCCATCTCAGCAACAGCCACAAGAGCAAGTTCCATTGGTACAACAACAACAATTTATAGGGCAGCAACAACCATTTCCACCACAACAACCATATCCACAGCCGCAACCATTTCCATCACAACAACCATATCTGCAACTGCAACCATTTCCGCAGCCGCAACTACCATATTCGCAGCCACAACCATTTCGACCACAACAACCATATCCACAACCGCAACCACAGTAT
>382_N51
GTTAGAGTTCCAGTGCCACAATTGCAGCCACAAAATCCATCTCAGCAACATCCACAAGAGCAAGTTCCATTGGTACAACAACAACAATTTCTAGGGCAGCAACAACCATTTCCACCACAACAACCATATCCACAGCCGCAACCATTTCCATCACAACAACCATATCTGCAGCTGCAACCATTTCCGCAGCCGCAACTACCATATTCGCATCCACAACCATTTCGACCACAACAACCATATCCACAACCGCAACCACAGTAT
>383_P35
GTTAGAGTTCCAGTGCCACAATTGCAGCCACAAAATCCTTCTCAGCAACAGCCACAAGAGCAAGTTCCATTGGTACAACAACAACAATTTCTAGGGCAGCAACAACCATTTCCACCACAACAACCATATCCACAGCCGCAACCATTTCCATCACAACTACCATATCTGCAGCTGCAACCATTTCCGCAGCCGCAACTACCATATTCACAGCCACAACCATTTCGACCACAACAACCATATCCACAACCGCAACCACAGTAT
>384_N102
GTTAGAGTTCCAGTGCCACAATTGCAGCCACAAAATCCATCTCAGCAATAGCCACAAGAGCAAGTTCCATTGGTACAACAACAAAAATTTCTGGGGCAGCAACAACCATTTCCACCACAACAACCATATCCACAGCCGCAACCATTTCCATCACAACAACCATATCTACAGCTGCAACCATTTCCGTAGCTGCAACAACCATATTCGCAGCCGCAACCATTTCGACCACAACAACCATATCCACAACCGCAACCACAGTAT
>385_N125
GTTAGAGTTCCAGTGCCACAATTGCAGCCACAACATCCATCTCAGCAACAGCCACAAGAGCAAGTTCCATTGGTACAACAACAACAATTTCTAGGGCAGCAACAACCATTTCCACCACAACAACCATATCCACAGCCGCAACCATTTCCATCACAACAACCATATCTGCAGCTGCAACCATTTCCGCAGCCGCAACTACCATATTCGCAGCCACAACCATTTCAACCACAACAACCATATCCACAACCGCAACCACAGTAT
>387_N180
GTTAGAGTTCCAGTGCCACAATTGCAGCCACAAAATCCATCTCAGCAACACCCACAAGAGCAAGTTCCGTTGGTACAACAACAACAATTTCTAGGGCAGCAACAATCATTTCCACCACAACAACCATATCCACAGCCGCAACCATTTCCATCACAACAACCATATCTGCAACTGCAACCATTTCCGCAGCCGCAACTATCATATTCGCAGCCACAACCATTTCGACCACAACAACCATATCCACAACCGCAACCACAGTAT
>388_N79
GTTAGATTTCCAGTGCCACAATTGCAGCCACAAAATCCATCTCAGCAACAGCCACAAGAGCAAGTTCCATTGGTACAACAACAACAATTTCTAGGGCAGCAACAACCATTTCCACCACAACAACCATATCCACAGCCGCAACCATTTCCATCACAACAACCATATCTGCAGCTGCAACCATTTTCGCAGCCGCAACTACCATATTCGCAGCCACAACCATTTCGACCACAACAACCATATCCACAACCGCAACCACAGTAT
>389_N159
GTTAGAGTTCCAGTGCCACAATTGCAGCCACAAAATCCATCTCAGCAACAGTCACAAGAGCAAGTTCCATTGGTACAACAACAACAATTTCTAGGGCAGCAACAACCATTTCCACCACAACAACCATATCCACAGCCGCAACCATTTCCATCACAACAACCATATCTGCAGCTGCAACCATTTCCGCAGCCGCAACTACCATATTCGCAGCCACAACCATTTCAACCACAACAACCATATCCACAACCGCAACCACAGTAT
>390_P38
GTTAGATTTCCAGTGCCACAATTGCAGCCACAAAATCCATCTCAGCAACAGCCACAAGAGCAAGTTCCATTGGTACAACAACAACAATTTCTAGGGCAGCAACAACCATTTCCACCACAACAACCATATCCACAGCCGCAACCATTTCCATCACAACAACCATATCTGCAACTGCAACCATTTCCGCAGCCGCAACTACCATATTCGCAGCCACAACCATTTCGACCACAACAACCATATCCACAACCGCAACCACAGTAT
>391_P4
GTTAGAGTTCCAGTGCCACAATTGCAGCCACAAAATCCATCTCAGCAACAGCCACAAGAGCAAGTTCCATTGGTACAACAACAACAATTTCTAGGGCAGCAACAACCATTTCCACCACAACAACCATATCCACAGCCGCAACCATTTCCATCACAACAACCATATCTGCAGCTGCAACCATTTCTGCAGCCGCAACTACCATATTCACAACCACAACCATTTCGACCACAACAACCATATCCACAACCACAACCACAGTAT
>393_P59
GTTAGAGTTCCAGTGCAACAATTGCAGCCACAAAATCCATCTCAGCAACAGCCACAAGAGCAAGTTCCATTGGTACAACAACAACAATTTCTAGGGCAGCAACAACCATTTCCACCACAACAACCATATCCACAGCCGCAACCATTTCCATCACAACAACCATATCTGCAGCTGCAACCATTTCCGCAGCCGCAACTACCATATTCGCATCCACAACCATTTCGACCACAACAACCATATCCACAACCGCAACCACAGTAT
>395_N181
GTTAGAGTTCCAGTGCCACAATTGTAGCCAAAAAATCCATCTCAGCAACAGCCACAAGAGCAAGTTCCATTGGTACAACAACAACAATTTCTAGGGCAGCCACAACCATTTCCACCACAACAACCATATCCACAGCCGCAACCATTTCCATCACAACAACCATATCTGCAGCTGCAACCATTTCCGCAGCCGCAACTACCATATTCGCATCCACAACCATTTCGACCACAACAACCATATCCACAACCGCAACCACAGTAT
>396_N182
GTTAGAGTTCCAGTGCCACAATTGCAGCCACAAAATCCATCTCAGCAACAGCCACAAGAGCAAGTTCCATTGGTACAACAACAACAATTTCTAGGGCAGCAACAACCATTTCCACCACAACAACCATATCCACAGCCGCAACCATTTCCATCACAACAACCATATCTGCAGCTGCAACCATTTCCGTAGCCGCAACTACCATATTTGCAGCCACAACCATTTCGACCACAACAATCATATCCACAACCGCAACCACAATAT
>397_P26
GTTAGAGTTCCAGTGCCACAATTGCAGCCACAAAATCCATCTCAGCAACAGCCACAAGAGCAAGTTTCATTGGTACAACAACAACAATTTCTAGGGCAGCAACAACCATTTCCACCACAACAACCATATCCACAGCCGCAACCATTTCCATCACAACAACCATATCTGCAGTTGCAACCATTTCCGCAGCCGCAACTACCATATTCGCAGCCACAACCATTTCGACCACAACAACCATATCCACAACCGCAACCACAGTAT
>398_P17
GTTAGAGTTCCAGTGCCACAATTGCAGCCACAAAATCCATCTCAGCAACACCCACAAGAGCAAGTTCCGTTGGTACAACAACAACAATTTCTAGGGCAGCAACAACCATTTCCACCACAACAACCATATCCACAGCCGCAACCATTTCCATCACAACAACCATATCTGCAGCTGCAACCATTTCCGCAGCCGCAACTACCATATTCGCAGCCACAACCATTTCGACCACAACAACCATATCCACAACCGCAACCACAGTAT
>399_N108
GTTAGAGTTCCAGTGCCACAATTGCAGCCACAAAATCCATCTCAGCAACAGCCACAAGAGCAAGTTCCATTGGTACAACAACAACAATTTCTAGGGCAGCAACAATCATTTCCACCACAACAACCATATCCACAGCCGCAACCATTTCCATCACAACAACCATATCTGCAGCTGCAACCATTTCCGCAGCCGCAACTACCATATTTGCAGCCACAACCATTTCGACCACAACAACCATATCCACAACCGCAACCACAGTAT
>400_P44
GTTAGAGTTCCAGTGCCACAATTGCAGCCACAAAATCCATCTCAGCAACAGCCACAAGAGCAAGTTCCATTGGTACAACAACAACAATTTCTAGGGCAGCAACAACCATTTCCACCACAACAACCATATCCACAGCCGCAACCATTTCCATCACAACAACCATATCTACAGCTGCAACCATTTCCGCAGCCGCAACTACCATATTTGCAGCCACAACCATTTCGACCACAACAACCATATCCACAACCGCAACCACAGTAT
>401_N183
GTTAGAGTTCCAGTGCCACAATTGCAGCCACAAAATCCATCTCAGCAATAGCCACAAGAGCAAGTTCCATTGGTACAACAACAACAATTTCTAGGGCAGCAACAACCATTTCCACCACAACAACCATATCCACAGCCGCAACCATTTCCATCACAACAACCATATCTGCAGCTGCAACCATTTCCGCAGCCGCAACTAGCATATTCGCAGCCACAACCATTTTGACCACAACAACCATATCCACAACCGCAACCACAGTAT
>402_N99
GTTAGAGTTCCAGTGCCACAATTGCAGCCACAAAATCCATCTCAGCAACAGCCACAAGAGCAAGTTCCATTGGTACAACAACAACAATTTCTAGGGCAGCAACAACCATTTCCACCACAACAACCATATCCACAGCCGCAACCATTTCCATCACAACAACCATATCTGCAGCTGCAACCATTTTCGCAGCCGCAACTACCATATTTGCAGCCACAACTATTTCGACCACAACAACCATATCCACAACCGCAACCACAGTAT
>403_P14
GTTAGAGTTCCAGTGCCACAATTGCAGCCACAAAATCCATCTCAGCAACAGCCACAAGAGCAAGTTCCATTGGTACAACAACAACAATTTCTAGGGCAGCAACAACCATTTCCACCACAACAACCATATCCACAGCCGCAACCATTTCCATCACAACAACCATATCTGCAGCTGCAACCATTTTCGCAGCCGCAACTACCATATTCGCAGCCACAACCATTTCGACCACAACAACCATATCCACAACCGCAACCACAGTAC
>405_P1
GTTAGAGTTCCAGTGCCACAATTGCAGCCACAAAATCCATCTCAGCAACAGCCACAAGAGCAAGTTCCATTGGTACAACAACAACAATTTCTAGGGCAGCAACAACCATTTCCACCACAACAACCATATCCACAGCCGCAACCATTTCCATCACAACAACCATATCTGCAACTGCAACCATTTCCGCAGCCGCAACTACCATATTCGCAGCCACAACCATTTCGACCACAACAACCATATCCACAACCACAACCACAGTAT
>406_P17
GTTAGAGTTCCAGTGCCACAATTGCAGCCACAAAATCCATCTCAGCAACACCCACAAGAGCAAGTTCCGTTGGTACAACAACAACAATTTCTAGGGCAGCAACAACCATTTCCACCACAACAACCATATCCACAGCCGCAACCATTTCCATCACAACAACCATATCTGCAACTGCAACCATTTCCGCAGCCGCAACTACCATATTCGCAACCACAACCATTTCGACCACAACAACCATATCCACAACCGCAACCACAGTAT
>407_P1
GTTAGAGTTCCAGTGCCACAATTGCAGCCACAAAATCCATCTCAGCAACAGCCACAAGAGCAAGTTCCATTGGTACAACAACAACAATTTCTAGGGCAGCAACAACCATTTCCACCACAACAACCATATCCACAGCCGCAACCATTTCCATCACAACAACCATATCTGCAGCTGCAACCATTTCCACAGCCGCAACTACCATATTCGCAGCCACAACCATTTCGACCACAACAACCATATCCACAACCGCAACCACAGTAC
>408_N184
GTTAGAGTTACAGTGCCACAATTGCAGCCATAAAATCCATCTCAGCAACAGCCACAAGAGCAAGTTCCATTGGTACAACAACAACAATTTCTAGGGCAGTAACAACCATTTCCACCACAACAACCATATCCACAGCCGCAACCATTTCCATCACAACAACCATACCGCCAGCTGCAACCATTTCCGCAGCCGCAACTACCATATTCGCAGCCACAACCATTTCGACCACAACAACCATATCCACAACCGCAACCACAGTAT
>409_N185
GTTAGAGTTCGAGTGCCACAATTGCAGCCACAAAATCCATCTCAGCAACACCCACAAGAGCAAGTTCCATTGGTACAACAACAACAATTTCTAGGGCAGCAACAACCATTTCCACCACAACAACCATATCCACAGCCGCAACCATTTCCATCACAACAACCATATCTGCAGCTGCAACCATTTCCGCAGCCGCAACTACCATATTCGCATCCACAACCATTTCGACCACAACAACCATATCCACAACCGCAACCACAGTAT
>410_N186
GTTAGAGTTCCAGTGCCACAATTGCAGCCACAAAATCCATCTCAGCAACACCCACAAGAGCAAGTTCCGTTGGTACAACAACAACAATTTCTAGGGCAGCAACAACCATTTCCACAACAACAACCATATCCACAGCCGCAACCATTTCCATCACAACAACCATATCTGCAGCTGCAACCATTTCCGCAGCCGCAACTACCATATTCACAGCCACAACCATTTCGACCACAACAACCATATCCACAACCGCAACCACAGTAT
>414_P1
GTTAGAGTTCCAGTGCCACAATTGCAGCCACAAAATCCATCTCAGCAACAGCCACAAGAGCAAGTTCCGTTGGTACAACAACAACAATTTCTAGGGCAGCAACAACCATTTCCACCACAACAACCATATCCACAGCCGCAACCATTTCCATCACAACAACCATATCTGCAACTGCAACCATTTCCGCAGCCGCAACTACCATATTCACAGCCACAACCATTTCGACCACAACAACCATATCCACAACCACAACCACAGTAT
>416_N187
GTTAGATTTCCAGTGCCACAATTGCAGCCACAAAATCCTTCTCAGCAACAGCCACAAGAGCAAGTTCCATTGGTACAACAACAACAATTTCTAGGGCAGCAACAACCATTTCCACCACAACAACCATATCCACAGCCGCAACCATTTCCATCACAACAACCATATCTGCAGCTGCAACCATTTCCGCAGCCGCAACTACCATATTCGCAGCCACAACCATTTCGACCACAACAACCATATCCACAACCGCAACCACACTAT
>417_P3
GTTAGAGTTCCAGTGCCACAATTGCAGCCACAAAATCCATCTCAGCAACAGCCACAAGAGCAAGTTCCATTGGTACAACAACAACAATTTCTAGGGCAGCAACAACCATTTCCACCACAACAACCATATCCACAGCCGCAACCATTTCCATCACAACAACCATATCTGCAGCTGCAACCATTTCCGCAGCCGCAACTACCATATTCGCATCCACAACCATTTCGACCACAACAACCATATCCACAACCACAACCACAGTAT
>419_P13
GTTAGAGTTCCAGTGCCACAATTGCAGCCACAAAATCCATCTCAGCAACAGCCACAGGAGCAAGTTCCAGTGGTACAACAACAACAATTTCTAGGGCAGCAACAACCATTTCCACCACAACAACCATATCCACAGCCGCAACCATTTCCATCACAACAACCATATCTGCAGCTGCAACCATTTCCGCAGCCGCAACTACCATATTCGCAGCCACAACCATTTCAACCACAACAACCATATCCACAACCGCAACCACAATAT
>420_P29
GTTAGAGTTCCAGTGCCACAATTGCAGCCACAAAATCCATCTCAGCAACAGCCACAAGAGCAAGTTCCATTGGTACAACAACAACAATTTCTAGGGAAGCAACAACCATTTCCACCACAACAACCATATCCACAGCCGCAACCATTTCCATCACAACAACCATATCTGCAACTGCAACCATTTCCGCAGCCGCAACTACCATATTCACAGCCACAACCATTTCGACCACAACAACCATATCCACAACCGCAACCACAGTAC
>421_N188
GTTAGAGTTCGAGTGCCACAATTGCAGCCACAAAATCCATCTCAGCAACACCCACAAGAGCAAGTTCCATTGGTACAACAACAACAATTTCTAGGGCAGCAACAACCATTTCCACCACAACAACCATATCCACAGCCGCAACCATTTCCATCACAACAACCATATCTGCAACTGCAACCATTTCCGCAGCCGCAACTACCATATTCGCAGCCACAACCATTTCGACCACAACAACCATATCCACAACCGCAACCACAGTAT
>422_N189
GTTAGAGTTCCAGTGCCACAATTGCAGCCATAAAATCCATCTCAGCAACAGCCACAAGAGCAAGTTCCATTGGTACAACAACAACAATTTCTGGGGCAGCAACAACCATTTCCACCACAACAACCATATCCACAGCCGCAACCATTTCCATCACAACAACCATATCTACAGCTGCAACCATTTCCGTAGCTGCAACAACCATATTCGCAGCCGCAACCATTTCGACCACAACAACCATATCCACAACCGCAACCACAGTAT
>423_P9
GTTAGAGTTCCAGTGCCACAATTGCAGCCACAAAATCCATCTCAGCAACAGCCACAAGAGCAAGTTCCATTGGTACAACAACAACAATTTCTAGGGCAGCAACAACCATTTCCACAACAACAACCATATCCACAGCCGCAACCATTTCCATCACAACAACCATATCTGCAGTTGCAACCATTTCCGCAGCCGCAACTACCATATTCGCAGCCACAACCATTTCGACCACAACAACCATATCCACAACCGCAACCACAGTAT
>424_P1
GTTAGAGTTCCAGTGCCACAATTGCAGCCACAAAATCCATCTCAGCAACAGCCACAAGAGCAAGTTCCATTGGTACAACAACAACAATTTCTAGGGCAGCAACAACCATTTCCACCACAACAACCATATCCACAGCCGCAACCATTTCCATCACAACAACCATATCTGCAGTTGCAACCATTTCCGCAGCCGCAACTACCATATTCACAGCCACAACCATTTCGACCACAACAACCATATCCACAACCGCAACCACAGTAT
>425_P54
GTTAGAGTTCCAGTGCCACAATTGCAGCCACAAAATCCATCTCAGCAACACCCACAAGAGCAAGTTCCGTTGGTACAACAACAACAAGTTCTAGGGCAGCAACAATCATTTCCACCACAACAACCATATCCACAGCCGCAACCATTTCCATCACAACAACCATATCTGCAACTGCAACCATTTCCGCAGCCGCAACTACCATATTCGCAACCACAACCATTTCGACCACAACAACCATATCCACAACCGCAACCACAGTAT
>427_N190
GTTAGAGTTTCAGTGCCACAATTGCAGCCACAAAATCCATCTCAGCAACAGCCACAAGAGCAAGTTCCATTGGTACAACAACAACAATTTCTAGGGCAGCAACAACCATTTCCACCACAACAACCATATCCACAGCTGCAACCATTTCCATCACAACAACCATATCTGCAGCTGCAACCATTTCCGCAGCCGCAACTACCATATTCACAGCCACAACCATTTCGACCACAACAACCATATCCACAACCGCAACCACAGTAT
>428_N104
GTTAGAGTTCCAGTGCCACAATTGCAGCCACAAAATCCATCTCAGCAACAGCCACAAGAGCAAGTTCCATTGGTACAACAACAACAATTTCTAGGGCAGCAACAACCATTTCCACAACAACAACCATATCCACAGCCGCAACCATTTCCATCACAACAACCATATCTGCAGCTGCAACCATTTCCGCAGCCGCAACTACCATATTTGCAGCCACAACCATTTCGACCACAACAACCATATCCACAACCGCAACCACAGTAT
>429_P8
GTTAGAGTTCCAGTGCAACAATTGCAGCCACAAAATCCATCTCAGCAACAGCCACAAGAGCAAGTTCCATTGGTACAACAACAACAATTTCTAGGGCAGCAACAACCATTTCCACCACAACAACCATATCCACAGCCGCAACCATTTCCATCACAACAACCATATCTGCAACTGCAACCATTTCCGCAGCCGCAACTACCATATTCGCAGCCACAACCATTTCGACCACAACAACCATATCCACAACCGCAACCACAGTAT
>430_P12
GTTAGAGTTCCAGTGCCACAATTGCAGCCACAAAATCCATCTCAGCAACAGCCACAAGAGCAAGTTCCGTTGGTACAACAACAACAATTTCTAGGGCAGCAACAACCATTTCCACCACAACAACCATATCCACAGCCGCAACCATTTCCATCACAACAACCATATCTGCAACTGCAACCATTTCCGCAGCCGCAACTACCATATTCGCAACCACAACCATTTCGACCACAACAACCATATCCACAACCGCAACCACGGTAT
>431_P4
GTTAGAGTTCCAGTGCCACAATTGCAGCCACAAAATCCATCTCAGCAACAGCCACAAGAGCAAGTTCCATTGGTACAACAACAACAATTTCTAGGGCAGCAACAACCATTTCCACCACAACAACCATATCCACAGCCGCAACCATTTCCATCACAACAACCATATCTGCAGCTGCAACCATTTCTGCAGCCGCAACTACCATATTCACAGCCACAACCATTTCGACCACAACAACCATATCCACAACCACAACCACAGTAC
>432_P3
GTTAGAGTTCCAGTGCCACAATTGCAGCCACAAAATCCATCTCAGCAACAGCCACAAGAGCAAGTTCCATTGGTACAACAACAACAATTTCTAGGGCAGCAACAACCATTTCCACCACAACAACCATATCCACAGCCGCAACCATTTCCATCACAACAACCATATCTGCAGCTGCAACCATTTCCGCAGCCGCAACTACCATATTCGCATCCACAACCATTTCGACCACAACAACCATATCCACAACCGCAACCACAGTAC
>433_P1
GTTAGAGTTCCAGTGCCACAATTGCAGCCACAAAATCCATCTCAGCAACAGCCACAAGAGCAAGTTCCGTTGGTACAACAACAACAATTTCTAGGGCAGCAACAACCATTTCCACCACAACAACCATATCCACAGCCGCAACCATTTCCATCACAACAACCATATCTGCAGCTGCAACCATTTCCGCAGCCGCAACTACCATATTCACAGCCACAACCATTTCGACCACAACAACCATATCCACAACCGCAACCACAGTAT
>434_P44
GTTAGAGTTCCAGTGCCACAATTGCAGCCACAAAATCCATCTCAGCAACAGCCACAAGAGCAAGTTCCATTGGTACAACAACAACAATTTCTAGGGCAGCAACAACCATTTCCACCACAACAACCATATCCACAGCCGCAACCATTTCCATCACAACAACCATATCTGCAGCTGCAACCATTTCCGCAGCCGCAACTACCATATTTGCAGCCACAACCATTTCGACCACAACAACCATATCCACAACCGCAACCACAATAT
>435_P1
GTTAGAGTTCCAGTGCCACAATTGCAGCCACAAAATCCATCTCAGCAACAGCCACAAGAGCAAGTTCCATTGGTACAACAACAACAATTTCTAGGGCAGCAACAACCATTTCCACCACAACAACCATATCCACAGCCGCAACCATTTCCATCACAACAACCATATCTGCAACTGCAACCATTTCCGCAGCCGCAACTACCATATTCGCAGCCACAACCATTTCGACCACAACAACCATATCCACAACCGCAACCACAGTAC
>439_P31
GTTAGAGTTCGAGTGCCACAATTGCAGCCACAAAATCCATCTCAGCAACACCCACAAGAGCAAGTTCCATTGGTACAACAACAACAATTTCTAGGGCAGCAACAACCATTTCCACCACAACAACCATATCCACAGCCGCAACCATTTCCATCACAACAACCATATCTACAGCTGCAACCATTTCCGCAGCCGCAACTACCATATTTGCAGCCACAACCATTTCGACCACAACAACCATATCCACAACCGCAACCACAGTAT
>440_P25
GTTAGAGTTCCAGTGCCACAATTGCAGCCACAAAATCCATCTCAGCAACAGTCACAAGAGCAAGTTCCATTGGTACAACAACAACAATTTCTAGGGCAGCAACAACCATTTCCACCACAACAACCATATCCACAGCCGCAACCATTTCCATCACAACAACCATATCTGCAGCTGCAACCATTTCCGCAGCCGCAACTACCATATTCGCAGCCACAACCATTTCGACCACAACAACCATATCCACAACCGCAACCACAATAT
>442_P17
GTTAGAGTTCCAGTGCCACAATTGCAGCCACAAAATCCATCTCAGCAACATCCACAAGAGCAAGTTCCATTGGTACAACAACAACAATTTCTAGGGCAGCAACAACCATTTCCACCACAACAACCATATCCACAGCCGCAACCATTTCCATCACAACAACCATATCTGCAACTGCAACCATTTCCGCAGCCGCAACTACCATATTCGCAGCCACAACCATTTCGACCACAACAACCATATCCACAACCGCAACCACAGTAT
>443_N96
GTTAGAGTTCCAGTGCCACAATTGCAGCCATAAAATCCATCTCAGCAACAGCCACAAAAGCAAGTTCCATTGGTACAACAACAACAATTTCTAGGGCAGCAACAACCATTTCCACCACAACAACCATATCCACAGCCGCAACCATTTCCATCACAACAGCCATATCTGCAGCTGCAACCATTTCCGCAGCCGCAACTACCATATTCGCAGCCACAACCATTTCGACCACAACAACCATATCCACAACCGCAACCACAGTAT
>444_P14
GTTAGAGTTCCAGTGCCACAATTGCAGCCACAAAATCCATCTCAGCAACAGCCACAAGAGCAAGTTCCGTTGGTACAACAACAACAATTTCTAGGGCAGCAACAACCATTTCCACCACAACAACCATATCCACAGCCGCAACCATTTCCATCACAACAACCATATCTGCAGCTGCAACCATTTTCGCAGCCGCAACTACCATATTCGCAGCCACAACCATTTCGACCACAACAACCATATCCACAACCGCAACCACAGTAT
>445_P85
GTTAGATTTCCAGTGCCACAATTGCAGCCACAAAATCCATCTCAGCAACAGCCACAAGAGCAAGTTCCATTGGTACAACAACAACAATTTCTAGGGCAGCAACAACCATTTCCACCACAACAACCATATCCACAGCCGCAACCATTTCCATCACAACAACCATATCTGCAGCTGCAACCATTTCTGCAGCCGCAACTACCATATTCACAGCCACAACCATTTCGACCACAACAACCATATCCACAACCACAACCACAGTAT
>446_N76
GTTAGAGTTCCAGTGCCACAATTGCAGCCACAAAATCCATCTCAGCAACAGCCACAAGAGCGAGTTCCATTGGTACAACAACAACAATTTCTAGGGCAGCAACAACCATTTCCACCACAACAACCATATCCACAGCCGCAACCATTTCCATCACAACAACCATATCTGCAGCTGCAACCATTTCCACAGCTGCAACTACCATATTCGCCACCACAACCATTTCGACCACAACAACCATATCCACAACCGCAACCACAGTAT
>447_N191
GTTAGAGTTCCAGTGCCACAATTGCAGCCACAAAATCCATCTCAGCAACAGCCACAAGAGCAAGTTCCATTGGTACAACAACAACAATTTCTAGGGCAGCAACAACCATTTCCACCACAACAACCATATCCACAGCCGCAACCATTTCCATCACAACAACCATATCTGCAGCTGCAACCATTTCCACAGCCGCAACTACCATATTCGCCACCACAACCATTTCGACCACAACAACCATATCCACAACCGCAACCACAGTAT
>448_N192
GTTAGAGTTCTAGTGCCACAATTGCAGCCACAAAATCCATCTCAGCAACTGCCACAAGAGCAAGTTCCATTGGTACAACAACAACAATTTCTAGGGCAGCAACAACCATTTCCACCACAACAACCATATCCACAGCCGCAACCATTTCCATCACAACAACCATATCTGCAGCTGCAACCATTTCCACAGCCGCAACTACCATATTCGCCACCACAACCATTTCGACCACAACAACCATATCCACAACCGCAACCACAGTAT
>450_N103
GTTAGAGTTCCAGTGCCACAATTGCAGCCACAAAATCCATCTCAGCAACAGCCACAAGAGCAAGTTCCATTGGTACAACAACAACAATTTCTGGGGCAGCAACAACCATTTCCACGACAACAACCATATCCACAGCCGCAACCATTTCCATCACAACAACCATATCTACAGCTGCAACCATTTCCGTAGCTGCAACAACCATATTCGCAGCCGCAACCATTTCGACCACAACAACCATATCCACAACCGCAACCACAGTAT
>451_P15
GTTAGAGTTCCAGTGCCACAATTGCAGCCACAAAATCCATCTCAGCAACAGCCACAAGAGCAAGTTCCATTGGTACAACAACAACAATTTATAGGGCAGCAACAACCATTTCCACCACAACAACCATATCCACAGCCGCAACCATTTCCATCACAACAACCATATCTGCAACTGCAACCATTTCCGCAGCCGCAACTACCATATTCGCAACCACAACCATTTCGACCACAACAACCATATCCACAACCGCAACCACAGTAC
>452_N93
GTTAGAGTTCCAGTGCCACAATTGCAGCCACAAAATCCATCTCAGCAACAGTCACAAGAGCAAGTTCCATTGGTACAACAACAACAATTTCTAGGGCAGAAACAACCATTTCCACCACAACAACCATATCCACAGCCGCAACCATTTCCATCACAACAACCATATCTGCAGCTGCAACCATTTCCACAGCCGCAACTACCATATTCGCAACCACAACCATTTCGACCACAACAACCATATCCACAACCGCAACCACAGTAT
>453_P1
GTTAGAGTTCCAGTGCCACAATTGCAGCCACAAAATCCATCTCAGCAACAGCCACAAGAGCAAGTTCCATTGGTACAACAACAACAATTTCTAGGGCAGCAACAACCATTTCCACCACAACAACCATATCCACAGCCGCAACCATTTCCATCACAACAACCATATCTGCAGTTGCAACCATTTCCGCAGCCGCAACTACCATATTCGCAGCCACAACCATTTCGACCACAACAACCATATCCACAACCGCAACCACAGTAC
>456_P19
GTTAGAGTTCCAGTGCCACAATTGCAGCCACAAAATCCATCTCAGCAACAGCCACAAGAGCAAGTTCCGTTGGTACAACAACAACAATTTCTAGGGCAGCAACAACCATTTCCACCACAACAACCATATCCACAGCCGCAACCATTTCCATCACAACAACCATATCTGCAGCTGCAACCATTTCCGCAGCCGCAACTACCATATTCGCAGCCACAACCATTTCGACCACAACAACCATATCCACAACCGCAACCACACTAT
>457_P1
GTTAGAGTTCCAGTGCCACAATTGCAGCCACAAAATCCATCTCAGCAACAGCCACAAGAGCAAGTTCCATTGGTACAACAACAACAATTTCTAGGGCAGCAACAACCATTTCCACCACAACAACCATATCCACAGCCGCAACCATTTCCATCACAACAACCATATCTGCAGCTGCAACCATTTCCGCAGCCGCAACTACCATATTCACAGCCACAACCATTTCGACCACAACAACCATATCCACAACCGCAACCACAGTAC
>458_P8
GTTAGAGTTCCAGTGCAACAATTGCAGCCACAAAATCCATCTCAGCAACAGCCACAAGAGCAAGTTCCATTGGTACAACAACAACAATTTCTAGGGCAGCAACAACCATTTCCACCACAACAACCATATCCACAGCCGCAACCATTTCCATCACAACAACCATATCTGCAGCTGCAACCATTTCCGCAGCCGCAACTACCATATTCGCAGCCACAACCATTTCGACCACAACAACCATATCCACAACCGCAACCACAGTAC
>531_N82
GTTAGAGTTCCAGTGCCACAATTGCAGCCACAAAATCCATCTCAGCAACAACCACAAGAGCAAGTTCCGTTGGTGCA-ACAACTACAATATCCAGGGCAACAACAACCATTTCCACCACAACAGCCATATCCGCAGCCGCAACCATTTCCATCACAACAACCATTGCCGCAACCGCAACCATTTCTGCCACAACTACCATATCCGCAGCCACAACCATTTCCACCACAACAACCATATCCACAACCGCAACCACAGTAT
>532_N66
GTTAGAGTTCCAGTGCCACAATTGTAGCCGCAAAATCCATCTCAACAACGACCACAATAGCAATTTCCGTTGGTGCAACAACAAAAATTTCCAGGGCAGCAACAACCATTCCCACCACAACAGCCATATCCGCAGCCGCAACCGTTTCCGTCACAACAACCATATTCGCAACCATAACCATTTCCGCCACAACTACCATATCCACAAGCGCAACCATTTCCAACACAACAACCATATCCACAACCGCAACCACAGTAT
>534_N65
GTTAGATTTCCAGTGCCACAATTGCAGCCGCAAAATCCATCTCAGCAACAACCACAAGAGCAAGTTCCGTTGGTGCAACAACTACAATATCCAAGGCAACAACAACCATTTCCACCACAACAGCCATATCCGCAGCCGCAACCATTTCCATCACAACAACCATTGCCGCAACGGCAACCATTTCTGCCACAACTACCATATCCGCAGCCACAACCATTTCCACCACAACAACCATATCCACAACCGCAACCACAGTAT
>539_N46
GTTAGAGTTCCAGTGCCACAATTGCAGCCGCAAAATCCATCTCAGCAACAACCACAAGAGCAAGTTCCGTTGGTGCAACAACAACAATATCCAGGGCATCAACAACCATTTCCACCACAACAGCCATATCCGCAGCCGCAACCGTTTCCATCACAACAACCATTTCTGCAGCCGCAACCATTTCTGCTACAACTACCATATCCGCAGCCACAACCATTTCCACCACAACAACCATATCCACAACCGCAACCACAGTAT
>544_N82
GTTAGAGTTCCAGTGCCACAATTGCAGCCACAAAATCCATCTCAGCAACAGCCACAAGAGCAAGTTCCATTGGTACAACAACTACAATATCCAGGGCAACAACAACCATTTCCACCACAACAGCCATATCCGCAGCCGCAACCATTTCCATCACAACAACCATTGCCGCAACCGCAACCATTTCTGCCACAACTACCATATCCGCAGCCACAACCATTTCCACCACAACAACCATATCCACAACCGCAACCACAGTAT
>560_N193
GTTAGAGTTCCAGTGCCACAACCGCAGCCACAAAATCCATCTCAGCCACAGCCACAAGGGCAAGTTCCACTGGTACAGCAACAACAATTTCCAGGGCAGCAACAACAATTTCCACAACAACAGCCATATCCGCAGCCGCAACCATTTCCATCACAACAACCATATCTGCAATTGCAACCATTTCCACAACCGCAACCATTTCCGCCACAACTACCATATCTGCAGCCACCACCATTTTCACCACAACAACCATAT
>562_N194
GTTAGAGTTCCAGTGCCACAACCGCAGCCACAAAATCCATCTCAGCCACAGCCACAAGGGCAAGTTCCATTGGTACAGCAACAACAATTTCCAGGGCAGCAACAACAATTTCCACCACAACAGCCATATCCGCAGCCGCAACCATTTCCATCACAACAACCATATCTGCAATTGCAACCATTTCCACAACCGCAACCATTTCCGCCACAACTACCATATCCGCAGCCACCACCATTTTCACCACAACAACCATAT
>582_N81
GTTAGAGTTCCAGTGCCACAATTGCAGCCACAAAATCCATCTCAGCAACAACCACAAGAGCAGGTTCCATTGGTGCAACAACAACAATTTCTAGGGCAGCAACAACAACAATTTCCAGGGCAACAACAACCATTTTCACCACAACAGCCATATCCGCAGCCGCAACCATTTCTGCCACAACTACCATATCCGCAGCCGCAACCATTTCCACCACAACAATCATATCCACAACCACAACCACAATAT
>584_N195
GTTAGAGTTCCAGTGCCACAATTGCAGCCACAAAATCCATCTCAGCAACAACCACAAGAGCAAGTTCCATTGGTGCAACAACAACAATTTCTAGGGCAGCAACAACAACAATTTCTAGGGCAACAACAACCATTTCCACCACAACAGCCATATCCGCAGCCGCAACCATTTCTGCCACAACTAGCATATCCGCAGCCGCAACCATTTCCACCACAACAATCATACCCACAACCACAACCACAATAT
>6_N131
GTTAGAGTTCCAGTGCCACAATTGCAGCCACAAAATCCATCTCAGCAACAGCCACAAGAGCAAGTTCCATTGGTACAACAACAACCATTTCCACCACAACAACCATATCCACAGCCGCAACCATTTCCATCACAACAACCATATCTGCAACTGCAACCATTTCCGCAGCCGCAACTACCATATTCGCAGCCACAACCATTTCGACCACAACAACCATATCCACAACCGCAACCACAGTATTCGCAACCACAACAACCAATTTCACAGCAGCAGCTG
>7_N196
GTTAGAGTTCCAGTGCCACAATTGCAGCCACAAAATCCATCTCAGCAACAGCCACAAGAGCAAGTTCCATTGGTACAACAACAACCATTTCCACCACAACAACCATATCCACAGCCGCAACCATTTCCATCACAACAACCATATCTGCAGCTGCAACCATTTCCGCAGCCGCAACTACCATATTCACAGCCACAACCATTTCGACCACAACAACCATATCCACAACCACAACCACAGTATTCGCAAGCACAACAACCAATTTCACAGCAGCAGCTG
>14_N144
GTTAGAGTTCCAGTGCCACAATTGCAGCCACAAAATCCATCTCAGCAACAGCCACAAGAGCAAGTTCCATTGGTACAACAACAACAATTTCTAGGGCAGCAACAACCATTTCCACCACAACAGCCATATCCGCAGCCGCAACCATTTCCATCACAACAACCATATCTGCAACTGCAACCATTTCCGCAGCCGCAACCATTTCCGCCACAACTACCATATCCGCAGCCGCAATCATTTCCACCACAACAACCATATCCACAACAGCAACCACAGTAT
>15_N198
GTTAGAGTTCCAGTGCCACAATTGCAGCCACAAAATCCATCTCAGCAACAGCCACAGGAGCAAGTTCCAGTGGTACAACAACAACAATTTCTAGGGCAGCAACAACCATTTCCACCACAACAACCATATCCACAGCCGCAACCATTTCCATCACAACAACCATATCTGCAACTGCAACCATTTCCGCAGCCGCAACCATTTCCGCCACAACTACCATATCCGCAGCCGCAATCATTTCCACCACAACAACCATATCCACAACAGCAACCACAGTAT
>16_N199
GTTAGAGTTCCAGTGCCACAATCACAGCCACAAAATCGATCTCAGCCACAGCCACAAGGGCAAGTTCCATTGGTACAACAACAACAATTTCCAGGGCAGCAACAACCATTTCCACCACAACAGCCATATCCGCAGCCGCAACCATTTCCATCACAACAACCATATCTGCAACTGCAACCATTTCCACAACCGCAACCATTTCCGCCACAACTACCATATCCGCAGCCACCACCATTTTCACCACAACAACCATATCCACAACCGCAACCACAGTAT
>18_N130
GTTAGAGTTCCAGTGCCACAATTGCAGCCACAAAATCCATCTCAGCAACAGCCACAAGAGCAAGTTCCATTGGTACAACAACCATTTCCACCACAACAACCATATCCACAGCCGCAACCATTTCCATCACAACAACCATATCTGCAACTGCAACCATTTCCGCAGCCGCAACTACCATATTCGCAGCCACAACCATTTCGACCACAACAACCATATCCACAACCGCAACCACAGTATTCGCAACCACAACAACCAATTTCACAGCAGCAGCTG
>21_N202
GTTAGAGTTCCAGTGCCACAATTGCAGCCACAAAATCCATCTCAGCAACAGCCACAAGAGCAAGTTCCATTGGTACAACAACAACAATTTCCAGGGCAGCAACAACAATTTCCACCACAACAGCCATATCCGCAGCCGCAACCATTTCCATCACAACAACCATATCTGCAACTGCAACCATTTCCGCAGCCGCAACCATTTCCGCCACAACTACCATATCCGCAGCCGCAATCATTTCCACCACAACAACCAATTTCACAGCAGCAGCTG
>22_N203
GTTAGAGTTCCAGTGCCACAATTGCAGCCACAAAATCCATCTCAGCAACAACCACAAGAGCAAGTTCCATTGGTGCAACAACAACAATTTCTAGGGCAGCAACAACAACAATTTCCAGGGCAACAACAACCATTTCCACAGCCGCAACCATTTCCATCACAACAACCATATCTGCAGCTGCAACCATTTCCGCAGCCGCAACTACCATATTCGCAGCCACAACCATTTCGACCACAACAACCATATCCACAACCGCAACCACAGTAT
>24_N204
GTTAGAGTTCCAGTGCCACAATTGCAGCCACAAAATCCATCTCAGCAACAGCCACAAGAGCAAGTTCCATTGGTACAACAACAACAACAATTTCTAGGGCAGCAACAACCATTTCCACCACAACAACCATATCCACAGCCGCAACCATTTCCATCACAACAACCATATCTGCAGCTGCAACCATTTCCGCAGCCGCAACTACCATATTCACAGCCACAACCATTTCGACCACAACAACCATATCCACAACCACAACCACAGTAT
>175_P1
GTTAGAGTTCCAGTGCCACAATTGCAGCCACAAAATCCATCTCAGCAACAGCCACAAGAGCAAGTTCCATTGGTACAACAACAACAATTTCTAGGGCAGCAACAACCATTTCCACCACAACAGCCATATCCGCAGCCGCAACCATTTCCATCACAACAACCATATCTGCAGCTGCAACCATTTCCGCAGCCGCAACTACCATATTCGCAGCCACAACCATTTCGACCACAACAACCATATCCACAACCGCAACCACAGTAT
>185_P1
GTTAGAGTTCCAGTGCCACAATTGCAGCCACAAAATCCATCTCAGCAACAGCCACAAGAGCAAGTTCCATTGGTACAACAACAACAATTTCTAGGACAGCAACAACCATTTCCACCACAACAACCATATCCACAGCCGCAACCATTTCCATCACAACAACCATATCTGCAGCTGCAACCATTTCCGCAGCCGCAACTACCATATTCGCAGCCACAACCATTTCGACCACAACAACCATATCCACAACCGCAACCACAGTAT
>192_N56
GTTAGAGTTCCAGTGCCACAATTGCAGCCACAAAATCCATCTCAGCAACAGCCACAAGAGCAAGTTCCATTGGTACAACAACAACAATTTCTAGGGCAGCAACAACCATTTCCACCACAACAACCATATCCACAGCCGCAACCATTTCCATCACAACAACCATATCTGCAGCTGCAACCATTTCCGCAGCCGCAACTACCATATTCGCAGCCACAACCATTTCAACCACAACAACCATATCCACAACCGCAACCACAGTAT
>194_N4
ATTAGAGTTCCAGTGCCACAATTGCAGCCACAAAATCCATCTCAGCAACAGCCACAAGAGCAAGTTCCATTGGTACAACAACAACAATTTCTAGGGCAGCAACAACCATTTCCACCACAACAACCATATACACAGCCGCAACCATTTCCATCACAACAACCATATCTGCAGCTGCAACCATTTCCGCAGCCGCAACTACCATATTCACAGCCACAACCATTTCGACCACAACAACCATATCCACAACCACAACCACAGTAT
>197_P25
GTTAGAGTTCCAGTGCCACAATTGCAGCCACAAAATCCATCTCAGCAACAGTCACAAGAGCAAGTTCCATTGGTACAACAACAACAATTTCTAGGGCAGCAACAACCATTTCCACCACAACAACCATATCCACAGCCGCAACCATTTCCATCACAACAACCATATCTGCAGCTGCAACCATTTCCGCAGCCGCAACTACCATATTCGCAGCCACAACCATTTCGACCACAACAACCATATCCACAACCGCAACCACAGTAT
>200_P38
GTTAGATTTCCAGTGCCACAATTGCAGCCGCAAAATCCATCTCAGCAACAACCACAAGAGCAAGTTCCATTGGTACAACAACAACAATTTCTAGGGCAGCAACAACCATTTCCACCACAACAACCATATCCACAGCCGCAACCATTTCCATCACAACAACCATATCTGCAACTGCAACCATTTCCGCAGCCGCAACTACCATATTCGCAGCCACAACCATTTCGACCACAACAACCATATCCACAACCGCAACCACAGTAT
>202_P6
GTTAGAGTTCCGGTGCCACAATTGCAGCCACAAAATCCATCTCAGCAACAGCCACAAGAGCAAGTTCCATTGGTACAACAACAACAATTTCTAGGGCAGCAACAACCATTTCCACCACAACAACCATATACACAGCCGCAACCATTTCCATCACAACAACCATATCTGCAACTGCAACCATTTCCGCAGCCGCAACTACCATATTCACAGCCACAACCATTTCGACCACAACAACCATATCCACAACCACAACCACAGTAT
>203_N56
GTTAGAGTTCCAGTGCCACAATTGCAGCCACAAAATCCATCTCAGCAACAGCCACAAGAGCAAGTTCCATTGGTACAACAACAACAATTTCTAGGGCAGCAACAACCATTTCCACCACAACAACCATATCCACAGCCGCAACCATTTCCATCACAACAACCATATCTGCAACTACAACCATTTCCGCAGCCGCAACTACCATATTCGCAGCCACAACCATTTCAACCACAACAACCATATCCACAACCGCAACCACAGTAT
>205_P18
GTTAGAGTTCCAGTGCCACAATTGCAGCCACAACATCCATCTCAGCAACAGCCACAAGAGCAAGTTCCATTGGTACAACAACAACAATTTCTAGGGCAGCAACAACCATTTCCACCACAACAACCATATCCACAGCCGCAACCATTTCCATCACAACAACCATATCTGCAGCTGCAACCATTTCCGCAGCCGCAACTACCATATTCGCAGCCACAACCATTTCGACCACAACAACCATATCCACAACCGCAACCACAGTAT
>208_N162
GTTAGAGTTCCAGTGCCACAATTGCAGCCACAAAATCCATATCAGCAACAGCCACAAGAGCATGTTCCATTGGTACAACAACAACAATTTCTAGGGCAGCAACAACAATTTCCACCACAACAACCATATCTGCAGCTGCAACCATTTTCGCAGCCGCAACTACCATATTCACAGCCGCGACCATTTCGACAACAACAACCATATCCACAACCGCAACCACAGTATTCGCAACCACAACAACCAATTTCACAGCAGCAGCTG
>212_N133
GTTAGAGTTCCAGTGCCACAATTGCAGCCACAAAATCCATCTCAGCAACAGCCACAAGAGCAAGTTCCATTGGTACAACAACAACAATTTCTAGGGCAGCAACAACCATTTCCACCACAACAACCATATCTGCAGCTGCAACCATTTCCGCAGCCGCAACTACCATATTCGCAGCCACAACCATTTCGACCACAACAACCATATCCACAACCGCAACCACAGTATTCGCAACCACAACAACCAATTTCACAGCAGCAGCTG
>215_N15
GTTAGAGTTCCAGTGCCACAATTGCAGCCACAAAATCCATCTCAGCAACAGCCACAAGAGCAAGTTCCATTGGTACAACAACAACAATTTCTAGGGCAGCAACAACCATTTCCACCACAACAACCATATACACAGCCGCAACCATTTCCATCACAACAACCATATCTGCAGCTGCAACCATTTCCGCAGCCGCAACTACCATATTCGCATCCACAACCATTTCGACCACAACAACCATATCCACAACCACAACCACAGTAT
>216_P26
GTTAGAGTTCCAGTGCCACAATTGCAGCCACAAAATCCATCTCAGCAACAACCACAAGAGCAAGTTTCATTGGTACAACAACAACAATTTCTAGGGCAGCAACAACCATTTCCACCACAACAACCATATCCACAGCCGCAACCATTTCCATCACAACAACCATATCTGCAGCTGCAACCATTTCCGCAGCCGCAACTACCATATTCACAGCCACAACCATTTCGACCACAACAACCATATCCACAACCACAACCACAGTAT
>217_N150
GTTAGAGTTCCAGTGCCACAATTGCAGCCACAAAATCCATCTCAGCAACAGCCACAAGAGCAAGTTCCATTGGTACAACAACAACAATTTCTAGGGCAGCAACAACAATTTCCACCACAACAACCATATCTGCAGCTGCAACCATTTTCGCAGCCGCAACTACCATATTCACAGCCGCGACCATTTCGACAACAACAACCATATCCACAACCGCAACCACAGTATTCGCAACCACAACAACCAATTTCACAGCAGCAGCTG
>221_P16a
ATTAGAGTTCCAGTGCCACAATTGCAGCCACAAAATCCATCTCAGCAACAGCCACAAGAGCAAGTTCCATTGGTACAACAACAACAATTTCTAGGGCAGCAACAACCATTTCCACCACAACAACCATATCCACAGCCGCAACCATTTCCATCACAACAACCATATCTGCAACTGCAACCATTTCCGCAGCCGCAACTACCATATTCACAGCCACAACCATTTCGACCACAACAACCATATCCACAACCACAACCACAGTAT
>222_P46
GTTAGAGTTCCAGTGCCACAATTGCAGCCACAAAATCCATCTCAGCAATAGCCACAAGAGCAAGTTCCATTGGTACAACAACAACAATTTCTAGGGCAGCAACAACCATTTCGACCACAACAACCATATCCACAGCCGCAACCATTTCCATCACAACAACCATATCTGCAGCTGCAACCATTTCCGCAGCCGCAACTACCATATTCGCAGCCACAACCATTTCGACCACAACAACCATATCCACAACCGCAACCACAGTAT
>223_N208
GTTAGAGTTCCAGTGCCACAATTGCAGCCACAAAATCCATCTCAGCAACAGCCACAAGAGCAAGTTCCATTGGTACAACAACAACAATTTCCAGGGCAGCAACAACAATTTCCACCACAACAACCATATCCACAGCCGCAACCATTTCCATCACAACAACCATATCTGCAGCTGCAACCATTTCCGCAGCCGCAACTACCATATTCGCATCCACAACCATTTCGACCACAACAACCATATCCACAACCGCAACCACAGTAT
>225_P1
GTTAGAGTTCCAGTGCCACAATTGCAGCCACAAAATCCATCTCAGCAACAGCCACAGGAGCAAGTTCCATTGGTACAACAACAACAATTTCTAGGGCAGCAACAACCATTTCCACCACAACAACCATATCCACAGCCGCAACCATTTCCATCACAACAACCATATCTGCAGCTGCAACCATTTCCGCAGCCGCAACTACCATATTCGCAGCCACAACCATTTCGACCACAACAACCATATCCACAACCGCAACCACAGTAT
>226_P37
GTTAGAGTTCCAGTGCCACAATTGCAGCCACAAAATCCATCTCAGCAACAGCCACAAGAGCAAGTTCCATTGGTACAACAACAACAATTTCTAGGGCAGCAACAACCATTTCCACCACAACAACCATATCCACAGCCGCAACAATTTCCATCACAACAACCATATCTGCAGCTGCAACCATTTCCGCAGCCGCAACTACCATATTCGCAGCCACAACCATTTCGACCACAACAACCATATCCACAACCGCAACCACAGTAT
>227_P77-D
GTTAGAGTTCCAGTGCCACAATTGCAGCCACAAAATCCATCTCAGCAACAACCACAAGAGCAAGTTCCATTGGTACAACAACAACAATTTCCAGGGCAGCAACAACCATTTCCACCACAACAGCCATATCCGCAGCCGCAACCATTTCCATCACAACAACCATATCTGCAGCTGCAACCATTTCCGCAGCCGCAACTACCATATCCGCAGCCGCAACCATTTCGACCACAACAACCATATCCACAACCGCAACCACAGTAT
>228_P1
GTTAGAGTTCCAGTGCCACAATTGCAGCCACAAAATCCATCTCAGCAACAGCCACAAGAGCAAGTTCCATTGGTACAACAACAACAATTTCTAGGGCAGCAACAACCATTTCCACCACAACAACCATATCCACAGCCGCAACCATTTCCATCACAACAACCATATCTGCAGCTGCAACCATTTCCACAGCCGCAACTACCATATTCGCAGCCACAACCATTTCGACCACAACAACCATATCCACAACCGCAACCACAGTAT
>230_N142
GTTAGAGTTCCAGTGCCACAATTGCAGCCACAAAATCCATCTCAGCAACAGCCACAAGAGCAAGTTCCATTGGTACAACAACAACAATTTCTAGGGCAGCAACAACCATTTCCACCACAACAACCATATCCACAGCCGCAACCATTTCCATCACAACAACCATATCTGCAGCTGCAACCATTTCCGCAGCCGCAACTACCATATTCGCAGCCAAAACCATTTCGACCACAACAACCATATCCACAACCGCAACCACAGTAT
>231_N118
GTTAGATTTCCAGTGCCACAATTGCAGCCACAAAATCCATCTCAGCAACAGCCACAAGAGCAAGTTTCATTGGTACAACAACAACAATTTCTAGGGCAGCAACAACCATTTCCACCACAACAACCATATCCACAGCCGCAACCATTTCCATCACAACTACCATATCTGCAACTGCAACCATTTCCGCAGCCGCAACTACCATATTCGCAGCCACAACCATTTCGACCACAACAACCATATCCACAACCGCAACCACAGTAT
>232_P1
GTTAGAGTTCCAGTGCCACAATTGCAGCCACAAAATCCATCTCAGCAACAGCCACAAGAGCAAGTTCCATTGGTACAACAACAACAATTTCTAGGGCAGCAACAACCATTTCCACCACAACAACCATATCCACAGCCGCAACCATTTCCATCACAACAACCATATCTGCAGCTGCAACCATTTCCGCAGCCGCAACTACCATATTCGCAGCCGCAACCATTTCGACCACAACAACCATATCCACAACCGCAACCACAGTAT
>233_P50
GTTAGAGTTCCAGTGCCACAATTGCAGCCATAAAATCCATCTCAGCAACAGCCACAAGAGCAAGTTCCATTGGTACAACAACAACAATTTCTAGGGCAGCAACAACCATTTCCACCACAACAACCATATCCACAGCCGCAACCATTTCCATCACAACAACCATATCTGCAGCTGCAACCATTTCCGCAGCCGCAACTACCATATTCGCAGCCACAACCATTTCGACCACAACAACCATATCCACAACCGCAACCACAGTAT
>237_N148
GTTAGAGTTCCAGTGCCACAATTGCAGCCACAAAATCCATCTCAGCAACAGCCACAAGAGCAAGTTCCATTGGTACAACAACAACAATTTCTAGGGCAGCAACAACCATTTCCATCACAACAACCATATCTGCAACTGCAACCATTTCCGCAGCCGCAACTACCATATTCGCAGCCACAACCATTTCGACCACAACAACCATATCCACAACCGCAACCACAGTATTCGCAACCACAACAACCAATTTCACAGCAGCAGCTG
>239_N209
GTTAGAGTTCCAGTGCCACAATTGCAGCCACAAAATCCATCTCAGCAACAGCCACAAGAGCAAGTTCCATTGGTACAACAACAACAATTTCTAGGGCAGCAACAACCATTTCCATCACAACAACCATATCTGCAGCTGCAACCATTTCCGCAGCCGCAACTACCATATTCACAGCCACAACCATTTCGACCACAACAACCATATCCACAACCACAACCACAGTATTCGCAAGCACAACAACCAATTTCACAGCAGCAGCTG
>241_P50
GTTAGAGTTCCAGTGCCACAATTGCAACCATAAAATCCATCTCAGCAACAGCCACAAGAGCAAGTTCCATTGGTACAACAACAACAATTTCTAGGGCAGCAACAACCATTTCCACCACAACAACCATATCCACAGCCGCAACCATTTCCATCACAACAACCATATCTGCAACTGCAACCATTTCCGCAGCCGCAACTACCATATTCGCAGCCACAACCATTTCGACCACAACAACCATATCCACAACCGCAACCACAGTAT
>242_N211
GTTAGAGTTCCAGTGCCACAATTGCAGCCACAAAATCCATATCAGCAACAGCCACAAGAGCATGTTCCATTGGTACAACAACAACAATTTCTAGGGCAGCAACAACCATTTCCACCACAACAACCATATACACAGCCGCAACCATTTCCATCACAACAACCATATCTGCAACTGCAACCATTTCCGCAGCCGCAACTACCATATTCGCAGCCACAACCATTTCGACCACAACAACCATATCCACAACCGCAACCACAGTAT
>243_P8
GTTAGAGTTCCAGTGCAACAATTGCAGCCACAAAATCCATCTCAGCAACAGCCACAAGAGCAAGTTCCATTGGTACAACAACAACAATTTCTAGGGCAGCAACAACCATTTCCACCACAACAACCATATCCACAGCCGCAACCATTTCCATCACAACAACCATATCTGCAACTGCAACCATTTCCGCAGCCGCAACTACCATATTCGCAGCCACAACCATTTCGACCACAACAACCATATCCACAACCACAACCACAGTAT
>244_P38
GTTAGATTTCCAGTGCCACAATTGCAGCCGCAAAATCCATCTCAGCAACAGCCACAAGAGCAAGTTCCATTGGTACAACAACAACAATTTCTAGGGCAGCAACAACCATTTCCACCACAACAACCATATCCACAGCCGCAACCATTTCCATCACAACAACCATATCTGCAGCTGCAACCATTTCCGCAGCCGCAACTACCATATTCGCAGCCACAACCATTTCGACCACAACAACCATATCCACAACCGCAACCACAGTAT
>246_P50
GTTAGAGTTCCAGTGCCACAATTGCAACCATAAAATCCATCTCAGCAACAGCCACAAGAGCAAGTTCCATTGGTACAACAACAACAATTTCTAGGGCAGCAACAACCATTTCCACCACAACAACCATATCCACAGCCGCAACCATTTCCATCACAACAACCATATCTGCAGCTGCAACCATTTCCGCAGCCGCAACTACCATATTCACAGCCACAACCATTTCGACCACAACAACCATATCCACAACCACAACCACAGTAT
>247_N212
ATTAGAGTTCCAGTGCCACAATTGCAGCCACAAAATCCATCTCAGCAACAGCCACAAGAGCAAGTTCCATTGGTACAACAACAACAATTTCTAGGGCAGCAACAACCATTTCCACCACAACAACCATATCCACAGCCGCAACCATTTCCATCACAACAACCATATCTGCAGCTGCAACCATTTCCGCAGCCGCAACTACCATATTCGCATCCAAAACCATTTCGACCACAACAACCATATCCACAACCGCAACCACAGTAT
>248_N213
GTTAGAGTTCCAGTGCCACAATTGCAGCCACAAAATCCATCTCAGCAACAGCCACAAGAGCAAGTTCCATTGGTACAACAACAACAATTTCCAGGGCAGCAACAACAATTTCCACCACAACAGCCATATCCACAGCCGCAACCATTTCCATCACAACAACCATATCTGCAGCTGCAACCATTTCCGCAGCCGCAACTACCATATTCGCAGCCACAACCATTTCGACCACAACAACCATATCCACAACCGCAACCACAGTAT
>249_P6
GTTAGAGTTCCAGTGCCACAATTGCAGCCACAAAATCCATCTCAGCAACAACCACAAGAGCAAGTTCCATTGGTGCAACAACAACAATTTCTAGGGCAGCAACAACCATTTCCACCACAACAACCATATACACAGCCGCAACCATTTCCATCACAACAACCATATCTGCAACTGCAACCATTTCCGCAGCCGCAACTACCATATTCGCAGCCACAACCATTTCGACCACAACAACCATATCCACAACCGCAACCACAGTAT
>251_P59
GTTAGAGTTCCAGTGCAACAATTGCAGCCACAAAATCCATCTCAGCAACAGCCACAAGAGCAAGTTCCATTGGTACAACAACAACAATTTCTAGGGCAGCAACAACCATTTCCACCACAACAACCATATCCACAGCCGCAACCATTTCCATCACAACAACCATATCTGCAGCTGCAACCATTTCCGCAGCCGCAACTACCATATTCGCATCCACAACCATTTCGACCACAACAACCATATCCACAACCACAACCACAGTAT
>252_P6
GTTAGAGTTCCAGTGCCACAATTGCAGCCACAAAATCCATCTCAGCAACAGCCACAAGAGCAAGTTCCATTGGTACAACAACAACAATTTCTAGGGCAGCAACAACCATTTCCACCACAACAACCATATACACAGCCGCAACCATTTCCATCACAACAACCATATCTGCAACTGCAACCATTTCCGCAGCCGCAACTACCATATTCACAGCCACAACCATTTCGACCACAACAACCATATCCACAACCGCAACCACAGTAT
>254_P8
GTTAGAGTTCCAGTGCAACAATTGCAGCCACAAAATCCATCTCAGCAACAGCCACAAGAGCAAGTTCCATTGGTACAACAACAACAATTTCTAGGGCAGCAACAACCATTTCCACCACAACAACCATATCCACAGCCGCAACCATTTCCATCACAACAACCATATCTGCAACTGCAACCATTTCCGCAGCCGCAACTACCATATTCACAGCCACAACCATTTCGACCACAACAACCATATCCACAACCGCAACCACAGTAT
>255_N214
GTTAGAGTTCCAGTGCCACAATTGCAGCCACAAAATCCATCTCAGCAACAGCCACAAGAGCAAATTCCATTGGTACAACAACAATAATTTCTAGGGCAGCAACAACAATTTCCACCACAACAACCATATCCACAGCCGCAACCATTTCCATCACAACAACCATATCTGCAGTTGCAACCATTTCCGCAGCCGCAACTACCATATTCGCAGCCGCAACCATTTCGACCACAACAACCATATCCACAACTGTAACCACAGTAT
>256_P59
GTTAGAGTTCCAGTGCAACAATTGCAGCCACAAAATCCATCTCAGCAACAGCCACAAGAGCAAGTTCCATTGGTACAACAACAACAATTTCTAGGGCAGCAACAACCATTTCCACCACAACAACCATATCCACAGCCGCAACCATTTCCATCACAACAACCATATCTGCAACTGCAACCATTTCCGCAGCCGCAACTACCATATTCGCATCCACAACCATTTCGACCACAACAACCATATCCACAACCGCAACCACAGTAT
>260_N215
GTTAGAGTTCCAGTGCCACAATTGCAGCCACAAAATCCATCTCAGCAACAGCCACAAGAGCAAGTTCCATTGGTACAACAACAACAATTTCTAGGGCAGCAACAACCATTTCCACCACAACAACCATATCCACAGCCGCAACCATTTCCATCACAACAACCATATCTGCAGCTGCAACCATTTCCGCAGCCGCAACTACCATATCCGCAGCCACAACCATTTCCACCACAACAACCATATCCACAACCGCAACCACAGTAT
>261_N213
GTTAGAGTTCCAGTGCCACAATTGCAGCCACAAAATCCATCTCAGCAACAGCCACAAGAGCAAGTTCCATTGGTACAACAACAACAATTTCCAGGGCAGCAACAACAATTTCCACCACAACAACCATATCCACAGCCGCAACCATTTCCATCACAACAACCATATCTGCAGCTGCAACCATTTCCGCAGCCGCAACTACCATATTCACAGCCACAACCATTTCGACCACAACAACCATATCCACAACCACAACCACAGTAT
>263_N216
GTTAGAGTTACAGTGCCACAATTGCAGCCATAAAATCCATCTCAGCAACAGCCACAAGAGCAAGTTCCATTGGTACAACAACAACAATTTCTAGGGCAGCAACAACCATTTCCACCACAACAACCATATCCACAGCCGCAACCATTTCCATCACAACAACCATATCTGCAGCTGCAACCATTTCCGCAGCCGCAACTACCATATTCGCATCCACAACCATTTCGACCACAACAACCATATCCACAACCGCAACCACAGTAT
>264_P5
ATTAGAGTTCCAGTGCCACAATTGCAGCCACAAAATCCATCTCAGCAACAGCCACAAGAGCAAGTTCCATTGGTACAACAACAACAATTTCTAGGGCAGCAACAACCATTTCCACCACAACAACCATATCCACAGCCGCAACCATTTCCATCACAACAACCATATCTGCAACTGCAACCATTTCCGCAGCCGCAACTACCATATTCGCATCCACAACCATTTCGACCACAACAACCATATCCACAACCGCAACCACAGTAT
>267_N19b
GTTAGAGTTCCAGTGCCACAATTGCAGCCACAAAATCCATCTCAGCAACAGCCACAAGAGCAAGTTCCATTGGTACAACAACAACAATTTCTAGGGCAGCAACAACCATTTCCACCACAACAACCATATCCACAGCCGCAACCATTTCCATCACAACAACCATATCTGCAGCTGCAACCATTTCCGCAGCCGCAAGTACCATATTCGCAGCCACAACCATTTCGACCACAACAACCATATCCACAACCGCAACCACAGTAT
>268_N208
GTTAGAGTTCCAGTGCCACAATTGCAGCCACAAAATCCATCTCAGCAACAGCCACAAGAGCAAGTTCCATTGGTACAACAACAACAATTTCCAGGGCAGCAACAACAATTTCCACCACAACAGCCATATCCGCAGCCGCAACCATTTCCATCACAACAACCATATCTGCAGCTGCAACCATTTCCGCAGCCGCAACTACCATATTCGCATCCACAACCATTTCGACCACAACAACCATATCCACAACCGCAACCACAGTAT
>269_N13
GTTAGAGTTCCAGTGCCACAATTGCAGCCACAAAATCCATCTCAGCAACAGCCACAAGAGCAAGTTTCATTGGTACAACAACAACAATTTCTAGGGCAGCAACAACCATTTCCACCACAACAACCATATCCACAGCCGCAACCATTTCCATCACAACTACCATATCTGCAGCTGCAACCATTTCCGCAGCCGCAACTACCATATTCACAGCCACAACCATTTCGACCACAACAACCATATCCACAACCGCAACCACAGTAT
>271_N217
GTTAGAGTTCCAGTGCCACAATTGCAGCCACAAAATCCATCTCAGCAACAGCCACAAGAGCAAGTTCCATTGGTACAACAACAACAATTTCCAGGGCAGCAACAACAATTTCCACCACAACAGCCATATCCGCAGCCGCAACCATTTCCATCACAACAACCATATCTGCAGCTGCAACCATTTCCGCAGCCGCAACTACCATATTCGCAGCCACAACCATTTCAACCACAACAACCATATCCACAACCGCAACCACAGTAT
>275_N129
GTTAGAGTTCCAGTGCCACAATTGCAGCCACAAAATCCATCTCAGCAACAGCCACAAGAGCAAGCTCCATTGGTACAACAACAACAATTTCTAGGGCAGCAACAACAATTTCCACCACAACAACCATATCCGCAGCCGCAACCATTTCCATCACAACAACCATATCTGCAGCTGCAACCATTTTCGCAGCCGCAACTACCATATTCGCAGCCGCAACCATTTCGACCACAACAACCATATCCACAACCGCAACCACAGTAT
>282_P41
GTTAGAGTTCCAGTGCCACAATTGCAGCCACAAAATCCATCTCAGCAACAGCCACAAGAGCAAGTTCCATTGGTACAACAACAACAATTTCTAGGGCAGCAACAACCATTTCCACCACAACAACCATATCCACAGCCGCAACCATTTCCATCACAACAACCATATCTACAGCTGCAACCATTTCCACAGCTGCAACAACCATATTCGCAGCCGCAACCATTTCGACCACAACAACCATATCCACAACCGCAACCACAGTAT
>283_N143
GTTAGAGTTCCAGTGCCACAATTGCAGCCACAAAATCCATCTCAGCAACAGCCACAAGAGCAAGTTCCATTGGTACAACAACAACAATTTCTAGGGCAGCAACAACCATTTCCACCACAACAACCATATCCACAGCCGCAACCATTTCCATCACAACAACCATATCTGCAGCTGCAACCATTTCCGCAGCCGCAACTACCATATTCACAGCCACAACCATTTCCACCACAACAACCATATCCACAACCGCAACCACAGTAT
>285_P38
GTTAGATTTCCAGTGCCACAATTGCAGCCACAAAATCCATCTCAGCAACAGCCACAAGAGCAAGTTCCATTGGTACAACAACAACAATTTCTAGGGCAGCAACAACCATTTCCACCACAACAACCATATCCACAGCCGCAACCATTTCCATCACAACAACCATATCTGCAGCTGCAACCATTTCCGCAGCCGCAACTACCATATTCACAGCCACAACCATTTCGACCACAACAACCATATCCACAACCGCAACCACAGTAT
>286_N6
GTTAGATTTCCAGTGCCACAATTGCAGCCACAAAATCCATCTCAGCAACAGCCACAAGAGCAAGTTTCATTGGTACAACAACAACAATTTCTAGGGCAGCAACAACCATTTCCACCACAACAACCATATCCACAGCCGCAACCATTTCCATCACAACAACCATATCTGCAGCTGCAACCATTTCCGCAGCCGCAACTACCATATTCGCAGCCACAACCATTTCGACCACAACAACCATATCCACAACCGCAACCACAGTAT
>287_N219
ATTAGAGTTCCAGTGCCACAATTGCAGCCACAAAATCCATCTCAGCAACAGCCACAAGAGCAAGTTCCATTGGTACAACAACAACAATTTCTAGGGCAGCAACAACCATTTCCACCACAACAACCATATACACAGCCGCAACCATTTCCATCACAACAACCATATCTGCAGCTGCAACCATTTCCGCAGCCGCAACTACCATATTCGCATCCACAACCATTTCGACCACAACAACCATATCCACAACCGCAACCACAGTAT
>288_N17
GTTAGAGTTCCAGTGCCACAATTGCAGCCACAAAATCCATCTCAGCAACAGCCACAAGAGCAAGTTCCATTGGTACAACAACAACAATTTCCAGGGCAGCAACAACAATTTCCACCACAACAGCCATATCCGCAGCCGCAACCATTTCCATCACAACAACCATATCTGCAACTGCAACCATTTCCGCAGCCGCAACTACCATATTCGCAGCCACAACCATTTCGACCACAACAACCATATCCACAACCGCAACCACAGTAT
>290_P1
GTTAGAGTTCCAGTGCCACAATTGCAGCCACAAAATCCATCTCAGCAACAACCACAAGAGCAAGTTCCATTGGTGCAACAACAACAATTTCTAGGGCAGCAACAACCATTTCCACCACAACAACCATATCCACAGCCGCAACCATTTCCATCACAACAACCATATCTGCAGCTGCAACCATTTCCGCAGCCGCAACTACCATATTCACAGCCACAACCATTTCGACCACAACAACCATATCCACAACCACAACCACAGTAT
>291_N156
GTTAGAGTTCCAGTGCCACAATTGCAGCCACAAAATCCATCTCAGCAACAGCCACAAGAGCAAGTTCCATTGGTACAACAACAACAATTTCTAGGGCAGCAACAAACATTTCCACCACAACAACCATATCCACAGCTGCAACCATTTCCATCACAACAACCATATCTACAGCTGCAACCATTTCCGCAGCCGCAACTACCATATTCGCAGCCACAACCATTTCGACCACAACAACCATATCCACAACCGCAACCACAGTAT
>292_N121
GTTAGAGTTCCAGTGCCACAATTGGAGCCACAAAATCCATCTCAGCAACACCCACAAGAGCAAGTTCCATTGGTACAACAACAACAATTTCTAGGGCAGCAACAACCATTTCCACCACAACAACCATATCCACAGCCGCAACCATTTCCATCACAACAACCATATCTGCAGCTGCAACCATTTCCGCAGCCGCAACTACCATATTCGCATCCACAACCATTTCGACCACAACAACCATATCCACAACCGCAACCACAGTAT
>294_P1
GTTAGAGTTCCAGTGCCACAATTGCAGCCACAAAATCCATCTCAGCAACAACCACAAGAGCAAGTTCCATTGGTACAACAACAACAATTTCTAGGGCAGCAACAACCATTTCCACCACAACAACCATATCCACAGCCGCAACCATTTCCATCACAACAACCATATCTGCAACTACAACCATTTCCGCAGCCGCAACTACCATATTCGCAGCCACAACCATTTCGACCACAACAACCATATCCACAACCGCAACCACAGTAT
>295_P1
GTTAGAGTTCCAGTGCCACAATTGCAGCCACAAAATCCATCTCAGCAACAGCCACAAGAGCAAGTTCCATTGGTACAACAACAACAATTTCTAGGGCAGCAACAACCATTTCCACCACAACAACCATATCCACAGCCGCAACCATTTCCATCACAACAACCATATCTGCAGCTGCAACCATTTCCGCAGCCGCAACTACCATATTCACAGCCACAACCATTTCGGCCACAACAACCATATCCACAACCGCAACCACAGTAT
>296_N122
GTTAGAGTTCCAGTGCCACAATTGGAGCCACAAAATCCATCTCAGCAACACCCACAAGAGCAAGTTCCATTGGTACAACAACAACAATTTCTAGGGCAGCAACAACCATTTCCACCACAACAACCATATCCACAGCCGCAACCATTTCCATCACAACAACCATATCTGCAACTGCAACCATTTCCGCAGCCGCAACTACCATATTCGCAGCCACAACCATTTCGACCACAACAACCATATCCACAACCGCAACCACAGTAT
>297_N161
GTTAGAGTTCCAGTGCCACAATTGCAGCCACAAAATCCATATCAGCAACAGCCACAAGAGCATGTTCCATTGGTACAACAACAACAATTTCTAGGGCAGCAACAACCATTTCCACCACAACAACCATATCCACAGCCGCAACCATTTCCATCACAACAACCATATCTGCAGCTGCAACCATTTCCGCAGCCGCAACTACCATATTCACAGCCACAACCATTTCGACCACAACAACCATATCCACAACCACAACCACAGTAT
>298_N213
GTTAGAGTTCCAGTGCCACAATTGCAGCCACAAAATCCATCTCAGCAACAGCCACAAGAGCAAGTTCCATTGGTACAACAACAACAATTTCCAGGGCAGCAACAACAATTTCCACCACAACAGCCATATCCGCAGCCGCAACCATTTCCATCACAACAACCATATCTGCAGCTGCAACCATTTCCGCAGCCGCAACTACCATATTCACAGCCACAACCATTTCGACCACAACAACCATATCCACAACCACAACCACAGTAT
>301_N122
GTTAGAGTTCCAGTGCCACAATTGGAGCCACAAAATCCATCTCAGCAACACCCACAAGAGCAAGTTCCATTGGTACAACAACAACAATTTCTAGGGCAGCAACAACCATTTCCACCACAACAACCATATCCACAGCCGCAACCATTTCCATCACAACAACCATATCTGCAGCTGCAACCATTTCCGCAGCCGCAACTACCATATTCACAGCCACAACCATTTCGACCACAACAACCATATCCACAACCACAACCACAGTAT
>302_N221
GTTAGAGTTCCAGTGCCACAATTGCAGCCACAAAATCCATCTCAGCAACAGCCACAAGAGCAAGTTCCATTGGTACAACAACAACAATTTCTAGGGCAGCAACAACCATTTCCATCACAACAACCATATCTGCAGCTGCAACCATTTCCGCAGCCGCAACTACCATATTCGCATCCACAACCATTTCGACCACAACAACCATATCCACAACCGCAACCACAGTATTCGCAACCACAACAACCAATTTCACAGCAGCAGCTG
>305_N116
GTTAGATTTCCAGTGCCACAATTGCAGCCACAAAATCCATCTCAGCAACAGCCACAAGAGCAAGTTTCATTGGTACAACAACAACAATTTCTAGGGCAGCAACAACCATTTCCACCACAACAACCATATCCACAGCCGCAACCATTTCCATCACAACTACCATATCTGCAGCTGCAACCATTTCCGCAGCCGCAACTACCATATTCGCATCCACAACCATTTCGACCACAACAACCATATCCACAACCGCAACCACAGTAT
>308_N120
GTTAGATTTCCAGTGCCACAATTGCAGCCACAAAATCCATCTCAGCAACAGCCACAAGAGCAAGTTTCATTGGTACAACAACAACAATTTCTAGGGCAGCAACAACCATTTCCACCACAACAACCATATACACAGCCGCAACCATTTCCATCACAACAACCATATCTGCAACTGCAACCATTTCCGCAGCCGCAACTACCATATTCGCAGCCACAACCATTTCGACCACAACAACCATATCCACAACCGCAACCACAGTAT
>309_N222
GTTAGAGTTCCAGTGCCACAATTGCAGCCACAAAATCCATCTCAGCAACAGCCACAAGAGCAAGTTCCATTGGTACAACAACAACAATTTCTAGGGCAGCAACAACCATTTCCACCACAACAACCATATCCACAGCCGCAACCATTTCCATCACAACAACCATATCTGCAGCTGCAACCATTTCCGCAGCCGCAACTACCATATTCGCAGCCACAACCATTTCGACCACAACAACCATATCCACAACAGCAACCACAGTAT
>310_N91
GTTAGAGTTCTAGTGCCACAATTGCAGCCACAAAATCCATCTCAGCAACAGCCACAAGAGCAAGTTCCATTGGTACAACAACAACAATTTCTAGGGCAGCAACAACCATTTCCACCACAACAACCATATCCACAGCCGCAACCATTTCCATCACAACAACCATATCTGCAGCTGCAACCATTTCCGCAGCCGCAACTACCATATTCGCAGCCACAACCATTTCGACCACAACAACCATATCCACAACCGCAACCACAGTAT
>311_P3
GTTAGAGTTCCAGTGCCACAATTGCAGCCACAAAATCCATCTCAGCAACAGCCACAAGAGCAAGTTCCATTGGTACAACAACAACAATTTCTAGGGCAGCAACAACCATTTCCACCACAACAACCATATCCACAGCCGCAACCATTTCCATCACAACAACCATATCTGCAACTGCAACCATTTCCGCAGCCGCAACTACCATATTCGCATCCACAACCATTTCGACCACAACAACCATATCCACAACCACAACCACAGTAT
>312_P25
GTTAGAGTTCCAGTGCCACAATTGCAGCCACAAAATCCATCTCAGCAACAGTCACAAGAGCAAGTTCCATTGGTACAACAACAACAATTTCTAGGGCAGCAACAACCATTTCCACCACAACAACCATATCCACAGCCGCAACCATTTCCATCACAACAACCATATCTGCAACTACAACCATTTCCGCAGCCGCAACTACCATATTCGCAGCCACAACCATTTCGACCACAACAACCATATCCACAACCGCAACCACAGTAT
>313_P35
GTTAGAGTTCCAGTGCCACAATTGCAGCCACAAAATCCATCTCAGCAACAGCCACAAGAGCAAGTTCCATTGGTACAACAACAACAATTTCTAGGGCAGCAACAACCATTTCCACCACAACAACCATATCCACAGCCGCAACCATTTCCATCACAACTACCATATCTGCAGCTGCAACCATTTCCGCAGCCGCAACTACCATATTCGCAGCCACAACCATTTCGACCACAACAACCATATCCACAACCGCAACCACAGTAT
>314_P1
GTTAGAGTTCCAGTGCCACAATTGCAGCCACAAAATCCATCTCAGCAACAGCCACAAGAGCAAGTTCCATTGGTACAACAACAACAATTTCTAGGGCAGCAACAACCATTTCCACCACAACAACCATATCCACAGCCGCAACCATTTCCATCACAACAACCATATCTGCAGCTACAACCATTTCCGCAGCCGCAACTACCATATTCGCAGCCACAACCATTTCGACCACAACAACCATATCCACAACCGCAACCACAGTAT
>315_P38
GTTAGATTTCCAGTGCCACAATTGCAGCCGCAAAATCCATCTCAGCAACAGCCACAAGAGCAAGTTCCATTGGTACAACAACAACAATTTCTAGGGCAGCAACAACCATTTCCACCACAACAACCATATCCACAGCCGCAACCATTTCCATCACAACAACCATATCTGCAGCTGCAACCATTTCCGCAGCCGCAACTACCATATTCACAGCCACAACCATTTCGACCACAACAACCATATCCACAACCACAACCACAGTAT
>317_P5
ATTAGAGTTCCAGTGCCACAATTGCAGCCACAAAATCCATCTCAGCAACAGCCACAAGAGCAAGTTCCATTGGTACAACAACAACAATTTCTAGGGCAGCAACAACCATTTCCACCACAACAACCATATCCACAGCCGCAACCATTTCCATCACAACAACCATATCTGCAGCTGCAACCATTTCCGCAGCCGCAACTACCATATTCACATCCACAACCATTTCGACCACAACAACCATATCCACAACCGCAACCACAGTAT
>322_P72
GTTAGAGTTCCAGTGCCACAATTGCAGCCACAAAATCCATCTCAGCAACAGCCACAAGAGCAAGTTCCAGTGGTACAACAACAACAATTTCTAGGGCAGCAACAACCATTTCCACCACAACAACCATATCCACAGCCGCAACCATTTCCATCACAACAACCATATCTGCAGCTGCAACCATTTCCGCAGCCGCAACTACCATATTCGCAGCCACAACCATTTCGACCACAACAACCATATCCACAACCGCAACCACAGTAT
>325_P1
GTTAGAGTTCCAGTGCCACAATTGCAGCCACAAAATCCATCTCAGCAACAGCCACAAGAGCAAGTTCCATTGGTACAACAACAACAATTTCTAGGGCAGCAACAACCATTTCCACCACAACAACCATATCCACAGCCGCAACCATTTCCATCACAACAACCATATCTGCAGCTGCAACCATTTCCGCAGCCACAACTACCATATTCGCAGCCACAACCATTTCGACCACAACAACCATATCCACAACCGCAACCACAGTAT
>326_N223
GTTAGATTTCCAGTGCCACAATTGCAGCCGCAAAATCCATCTCAGCAACAACCACAAGAGCAAGTTCCGTTGGTGCAACAACTACAATATCCAGGGCAGCAACAACCATTTCCACCACAACAACCATATCCACAGCCGCAACCATTTCCATCACAACAACCATATCTGCAACTGCAACCATTTCCGCAGCCGCAACTACCATATTCGCAGCCACAACCATTTCGACCACAACAACCATATCCACAACCGCAACCACAGTAT
>328_N141
GTTAGAGTTCCAGTGCCACAATTGCAGCCACAAAATCCATCTCAGCAACAGCCACAAGAGCAAGTTCCATTGGTACAACAACAACAATTTCTAGGGCAGCAACAACCATTTCCACCACAACAACCATATCCACAGCCGCAACCATTTCCATCACAACAACCATATCTGCAGCTGCAACCATTTCCGCAGCCGCAACTACCATATCCGCAGCCGCAACCATTTCCACCACAACAATCATATCCACAACCACAACCACAATAT
>333_N225
GTTAGAGTTCCAGTGCCACAATTGCAGCCACAAAATCCATCTCAGCAACAGCCACAAGAGCAAGTTCCATTGGTACAACAACAACAATTTCTAGGGCAGCAACAACCATTTCCACCACAACAACCATATCCACAGCCGCAACCATTTCCATCACAACAACCATATCTGCAGCTGCAACCATTTCCGTAGCCGCAACTACCATATTCGCAGCCACAACCATTTCGACCACAACAACCATATCCACAACCGCAACCACAGTAT
>342_P1
GTTAGAGTTCCAGTGCCACAATTGCAGCCACAAAATCCATCTCAGCAACAGCCACAAGAGCAAGTTCCATTGGTACAACAACAACAATTTCTAGGGCAGCAACAACCATTTCCACCACAACAACCATATCCACAACCGCAACCATTTCCATCACAACAACCATATCTGCAGCTGCAACCATTTCCGCAGCCGCAACTACCATATTCGCAGCCACAACCATTTCGACCACAACAACCATATCCACAACCGCAACCACAGTAT
>343_P1
GTTAGAGTTCCAGTGCCACAATTGCAGCCACAAAATCCATCTCAGCAACAGCCACAAGAGCAAGTTCCATTGGTACAACAACAACAATTTCTAGGGCAGCAACAACCATTTCCACCACAACAACCATATCCACAGCCGCAACCATTTCCATCACAACAACCATATCTACAGCTGCAACCATTTCCGCAGCCGCAACTACCATATTCGCAGCCACAACCATTTCGACCACAACAACCATATCCACAACCGCAACCACAGTAT
>365_N100
GTTAGATTTCCAGTGCCACAATTGCAGCCACAAAATCCATCTCAGCAACAGCCACAAGAGCAAGTTCCATTGGTACAACAACAACAATTTCTAGGGCAGCAACAACCATTTCCACCACAACAACCATATCCACAGCCGCAACCATTTCCATCACAACAACCATATCTGCAACTGCAACCATTTCCGCAGCCGCAACTACCATATTCGCATCCACAACCATTTCGACCACAACAACCATATCCACAACCGCAACCACAGTAT
>375_P41
GTTAGAGTTCCAGTGCCACAATTGCAGCCACAAAATCCATCTCAGCAACAGCCACAAGAGCAAGTTCCATTGGTACAACAACAACAATTTCTAGGGCAGCAACAACCATTTCCACCACAACAACCATATCCACAGCCGCAACCATTTCCATCACAACAACCATATCTGCAACTGCAACCATTTCCACAGCTGCAACAACCATATTCGCAGCCGCAACCATTTCGACCACAACAACCATATCCACAACCGCAACCACAGTAT
>386_N229
GTTAGAGTTCCAGTGCCACAATTGCAGCCACAAAATCCATCTCAGCAACAGCCACAGGAGCAAGTTCCAGTGGTACAACAACAACAATTTCTAGGGCAGCAACAACCATTTCCACCACAACAACCATATCCACAGCCGCAACCATTTCCATCACAACAACCATATCTGCAGCTGCAACCATTTCCGCAGCCGCAACTACCATATTCGCATCCACAACCATTTCGACCACAACAACCATATCCACAACCGCAACCACAGTAT
>392_P37
GTTAGAGTTCCAGTGCCACAATTGCAGCCACAAAATCCATCTCAGCAACAGCCACAAGAGCAAGTTCCATTGGTACAACAACAACAATTTCTAGGGCAGCAACAACCATTTCCACCACAACAACCATATCCACAGCCGCAACAATTTCCATCACAACAACCATATCTGCAGCTGCAACCATTTCCACAGCCGCAACTACCATATTCACAGCCACAACCATTTCGACCACAACAACCATATCCACAACCACAACCACAGTAT
>411_N8
GTTAGAGTTCCAGTGCAACAATTGCAGCCACAAAATCCATCTCAGCAACAGCCACAAGAGCAAGTTCCATTGGTACAACAACAACAATTTCTAGGGCAGCAACAACCATTTCCACCACAACAACCATATACACAGCCGCAACCATTTCCATCACAACAACCATATCTGCAGCTGCAACCATTTCCGCAGCCGCAACTACCATATTCACAGCCACAACCATTTCGACCACAACAACCATATCCACAACCACAACCACAGTAT
>426_P17
GTTAGAGTTCCAGTGCCACAATTGCAGCCACAAAATCCATCTCAGCAACACCCACAAGAGCAAGTTCCATTGGTACAACAACAACAATTTCTAGGGCAGCAACAACCATTTCCACCACAACAACCATATCCACAGCCGCAACCATTTCCATCACAACAACCATATCTGCAGCTGCAACCATTTCCGCAGCCGCAACTACCATATTCGCAGCCACAACCATTTCGACCACAACAACCATATCCACAACCGCAACCACAGTAT
>513_N239
GTTAGAGTTCCAGTGCCACAATTGCAGCCACAAAATCCATCTCAGCAACAGCCACAAGAGCAAGTTCCATTGGTACAACAACAACAATTTCTAGGGCAGCAACAACCATTTCCACCACAACAACCATATCCACAGCCGCAACCATTTCCATCACAACAACCATATCTGCAGCTGCAACCATTTCCGCAGCCGCAACTACCATATTCGCAGCCACAACCATTTCGACCACAACAACCATATCCACAACCGCAACACAGTAT
>530_N240
GTTAGAGTTCCAGTGCCACAATTGCAGCCACAAAATCCATCTCAGCAACAGCCACAAGAGCAAGTTCCATTGGTACAACAACAACAATTTCTAGGGCAGCAACAACCATTTCCACCACAACAACCATATCCACAGCCGCAACCATTTCCATCACAACAACCATATCTGCAGCTGCAACCATTTCTGCCACAACTACCATATCCGCAGCCGCAACCATTTCCACCACAACAATCATATCCACAACCACAACCACAATAT
>546_N242
GTTAGAGTTCCAGTGCCACAATTGCAGCCACAAAATCCATCTCAGCAACAGCCACAAGAGCAAGTTCCATTGGTACAACAACAACAATTTCTAGGGCAGCAACAACCATTTCCACCACAACAGCCATATCCGCAGCCGCAACCATTTCTGCCACAACTACCATATCCGCAGCCGCAACCATTTCCACCACAACAATCATATCCACAACCACAACCACAATATCCGCAACCACAACAACCAATTTCACAGCAGCAGCTG
>547_N146
GTTAGAGTTCCAGTGCCACAATTGCAGCCACAAAATCCATCTCAGCAACAGCCACAAGAGCAAGTTCCATTGGTACAACAACAACAATTTCTAGGGCAGCAACAACCATTTCCACCACAACAACCATATCCACAGCCGCAACCATTTCCATCACAACAACCATATTCGCAACCGTAACCATTTCCGCCACAACTACCATATCCACAAGCGCAACCATTTCCAACACAACAACCATATCCACAACCGCAACCACAGTAT
>548_N146
GTTAGAGTTCCAGTGCCACAATTGCAGCCACAAAATCCATCTCAGCAACAGCCACAAGAGCAAGTTCCATTGGTACAACAACAACAATTTCTAGGGCAGCAACAACCATTTCCACCACAACAACCATATCCGCAGCCGCAACCGTTTCCGTCACAACAACCATATTCGCAACCGTAACCATTTCCGCCACAACTACCATATCCACAAGCGCAACCATTTCCAACACAACAACCATATCCACAACCGCAACCACAGTAT
>549_N242
GTTAGAGTTCCAGTGCCACAATTGCAGCCACAAAATCCATCTCAGCAACAGCCACAAGAGCAAGTTCCATTGGTACAACAACAACAATTTCTAGGGCAGCAACAACCATTTCCACCACAACAACCATATCCACAGCCGCAACCATTTCTGCCACAACTACCATATCCGCAGCCGCAACCATTTCCACCACAACAATCATATCCACAACCACAACCACAATATCCGCAACCACAACAACCAATTTCACAGCAGCAGCTG
>550_N243
GTTAGAGTTCCAGTGCCACAATTGCAGCCGCAAAATCCATCTCAGCAACAACCACAAGAGCAAGTTCCGTTGGTGCAACAACAACAATATCCAGGGCAGCAACAACCATTTCCACCACAACAACCATATCCGCAGCCGCAACCATTTCCATCACAACAACCATTTCTGCAGCCGCAACCATTTCTGCTACAACTACCATATCCGCAGCCACAACCATTTCCACCACAACAACCATATCCACAACCGCAACCACAGTAT
>551_N244
GTTAGAGTTCCAGTGCCACAATTGCAGCCACAAAATCCATCTCAGCAACAGCCACAAGAGCAAGTTCCATTGGTACAACAACAATTTCTAGGGCAGCAACAACCATTTCCACCACAACAACCATATCCACAGCCGCAACCATTTCCATCACAACAACCATATCTGCAACTGCAACCATTTCCGCAGCCGCAACTACCATATTCGCAGCCACAACCATTTCGACCACAACAACCATATCCACAACCGCAACCACAGTAT
>554_P42
GTTAGAGTTCCAGTGCCACAATTGTAGCCGCAAAATCCATCTCAACAACGACCACAATAGTAATTTCCGTTGGTGCAACAACAACAATTTCCAGGGCAGCAACAACCATTCCCACCACAACAGCCATATCCGCAGCCGCAACCGTTTCTGTCACAACAACCATATTCGCAACCGTAACCATTTCCGCCACAACTACCATATCCACAAGCGCAACCATTTCCAACACAACAACCATATCCACAACCGCAACCACAGTAT
>565_N246
GTTAGAGTTCCAGTGCCACAATTGCAGCCACAAAATCCATCTCAGCAACAGCCACAAGAGCAAGTTCCATTGGTACAACAACAACAATTTCTAGGGCAGCAACAACCATTTCCACCACAACAACCATATCCACAGCCGCAACCATTTCCATCACAACAACCATATCTGCAGCTGCAACCATTTCCGCAGCCGCAACTACCATATTCGCAGCCACAACCATTTCGACCACAACAACCAATTTCACAGCAGCAGCTG
>568_N247
GTTAGAGTTCCAGTGCCACAATTGCAGCCACAAAATCCATCTCAGCAACAACCACAAGAGCAAGTTCCATTGGTGCAACAACAACAATTTCTAGGGCAGCAACAACAACAATTTCCAGGGCAACAACAACCATTTCCATCACAACAACCATATCTGCAGCTGCAACCATTTCCGCAGCCGCAACTACCATATTCGCAGCCACAACCATTTCGACCACAACAACCATATCCACAACCGCAACCACAGTAT
>569_N248
GTTAGAGTTCCAGTGCCACAATTGCAGCCACAAAATCCATCTCAGCAACAACCACAAGAGCAAGTTCCATTGGTGCAACAACAACAATTTCTAGGGCAGCAACAACAACAATTTCCAGGGCAACAACAACCATTTCCACCACAACAACCATATCTGCAACTGCAACCATTTCCGCAGCCGCAACTACCATATTCGCAGCCACAACCATTTCGACCACAACAACCATATCCACAACCGCAACCACAGTAT
>570_N247
GTTAGAGTTCCAGTGCCACAATTGCAGCCACAAAATCCATCTCAGCAACAACCACAAGAGCAAGTTCCATTGGTGCAACAACAACAATTTCTAGGGCAGCAACAACAACAATTTCCAGGGCAACAACAACCATTTCCATCACAACAACCATATCTGCAGCTGCAACCATTTCCGCAGCCGCAACTACCATATTCACAGCCACAACCATTTCGACCACAACAACCATATCCACAACCACAACCACAGTAT
>571_N248
GTTAGAGTTCCAGTGCCACAATTGCAGCCACAAAATCCATCTCAGCAACAACCACAAGAGCAAGTTCCATTGGTGCAACAACAACAATTTCTAGGGCAGCAACAACAACAATTTCCAGGGCAACAACAACCATTTCCACCACAACAGCCATATCTGCAGCTGCAACCATTTCCGCAGCCGCAACTACCATATTCGCAGCCACAACCATTTCGACCACAACAACCATATCCACAACCGCAACCACAGTAT
>575_N163
GTTAGAGTTCCAGTGCCACAATTGCAGCCACAAAATTCATCTCAGCAACAACCACAAGAGCAAGTTCCATTGGTGCAACAACAACAATTTCTAGGGCAGCAACAACAACATTTTCCAGGGCAACAACAACCATTTCCACCACAACAGCCATATCCGCAGCCGCAACCATTTCTGCCACAACTACCATATCCGCAGCCGCAACCATTTCCACCACAACAATCATATCCACAACCACAACCACAATAT
>583_N155
GTTAGAGTTCCAGTGCCACAATTGCAGCCACAAAATCCATCTCAGCAACAACCACAAGAGCAAGTTCCATTGGTGCAACAACAACAATTTCTAGGGCAGCAACAACAACAATTTCCAGGGCAACAACAACCATTTCCACCACAACAGCCATATCCGCAGCCGCAACCATTTCTGCCACAACTACCATATCCGCAGCCGCAATCATTTCCACCACAACAACCATATCCACAACAGCAACCACAGTAT
>585_N126
GTTAGAGTTCCAGTGCCACAATTGCAGCCACAAAATCCATCTCAGCAACAACCATTTCCACCACAACAACCATATCCACAGCCGCAACCATTTCCATCACAACAACCATATCTGCAGCTGCAACCATTTCCGCAGCCGCAACTACCATATTCGCATCCACAACCATTTCGACCACAACAACCATATCCACAACCGCAACCACAGTATTCGCAACCACAACAACCAATTTCACAGCAGCAGCTG
>587_N252
GTTAGAGTTCCAGTGCCACAATTGCAGCCACAAAATCCATCTCAGCAACAACCATTTCCACCACAACAACCATATCCACAGCCGCAACCATTTCCATCACAACAACCATATCTGCAGCTGCAACCATTTCCGCAGCCGCAACTACCATATTCACAGCCACAACCATTTCGACCACAACAACCATATCCACAACCACAACCACAGTATTCGCAAGCACAACAACCAATTTCACAGCAGCAGCTG
>592_N127
GTTAGAGTTCCAGTGCCACAATTGCAGCCACAAAATCCATCTCAGCAACAACCATTTCCACCACAACAACCATATCCACAGCCGCAACCATTTCCATCACAACAACCATATCTGCAACTGCAACCATTTCCGCAGCCGCAACTACCATATTCGCAGCCACAACCATTTCGACCACAACAACCATATCCACAACCGCAACCACAGTATTCGCAACCACAACAACCAATTTCACAGCAGCAGCTG
>670_N196
GTTAGAGTTCCAGTGCCACAATTGCAGCCACAAAATCCATCTCAGCAACAGCCACAAGAGCAAGTTCCATTGGTACAACAACAACCATTTCCACCACAACAACCATATCCACAGCCGCAACCATTTCCATCACAACAACCATATCTGCAGCTGCAACCATTTCCGCAGCCGCAACTACCATATTCGCAGCCACAACCATTTCGACCACAACAACCATATCCACAACCGCAACCACAGTAT
>685_N258
GTTAGAGTTCCAGTGCCACAATTGCAGCCACAAAATCCATCTCAGCAACAGCCACAAGAGCAAGTTCCATTGGTACAACAACAACAATTTCCAGGGCAGCAACAACAATTTCCACCACAACAGCCATATCCGCAGCCGCAACCATTTCCATCACAACAACCATATCTGCAACTGCAACCATTTCCGCAGCCGCAACCATTTCCGCCACAACTACCATATCCACAACCGCAACCACAGTAT
>689_N259
GTTAGAGTTCCAGTGCCACAATTGCAGCCACAAAATCCATCTCAGCAACAGCCACAAGAGCAAGTTCCATTGGTACAACAACAACAATTTCTAGGGCAGCAACAACCATTTCCACCACAACAACCATATCCACAGCCGCAACCATTTCCATCACAACAACCATTTCGACCACAACAACCATATCCACAACCGCAACCACAGTATTCGCAACCACAACAACCAATTTCACAGCAGCAGCTG
>692_N258
GTTAGAGTTCCAGTGCCACAATTGCAGCCACAAAATCCATCTCAGCAACAGCCACAAGAGCAAGTTCCATTGGTACAACAACAACAATTTCCAGGGCAGCAACAACAATTTCCACCACAACAGCCATATCCGCAGCCGCAACCATTTCCATCACAACAACCATATCTGCAACTGCAACCATTTCCGCAGCCGCAACCATTTCCGCCACAACTACCATATCCGCAGCCGCAACCACAGTAT
