# Supplementary material for: Quantitative and qualitative differences in celiac disease epitopes among durum wheat varieties identified through deep RNA-amplicon sequencing
Source: BMC Genomics. 2013 Dec 19;14:905. doi: 10.1186/1471-2164-14-905 (PMC3890609; doi:10.1186/1471-2164-14-905)
Supplement: Additional file 3: Table S3 — Normalised expression values. [file 1471-2164-14-905-S3.xlsx]

## Sheet: Sheet1
sample	82697_1	82697_2	CIM- 10182	Dibillik Sinde-5	Dibillik Sinde-3	Dibillik Sinde-4	Diha Dzhavakhetskaja-1	Diha Dzhavakhetskaja-4	Diha Dzhavakhetskaja-2	Probstdorfer pandur-2	Dibillik Sinde-1	Diha Dzhavakhetskaja-3	CIM- 10195	CIM- 10191	CIM- 10197	CIM- 10199	CIM- 10207	CIM- 10167	CIM- 10203	CIM- 10171	Memphis	Neodur91-3	Neodur91-2	CIM- 10153	CIM- 10196	CIM- 10177	CIM- 10172	CIM- 10202	CIM- 10165	CIM- 10201	CIM- 10184	CIM- 10158	CIM- 10166	CIM- 10193	CIM- 10190	CIM- 10205	CIM- 10186	CIM- 10200	CIM- 10161	CIM- 10175	CIM- 10174	CIM- 10139	CIM- 10160	CIM- 10155	CIM- 10170	CIM- 10179	CIM- 10150	CIM- 10169	St. Ethiopia-3
plant no.	23	23	60	40	38	39	13	13	14	10	36	14	67	65	69	70	77	51	74	54	35	28	27	44	68	58	55	73	49	72	61	46	50	66	64	76	62	71	48	57	56	41	47	45	53	59	43	52	7
sample no.	40	39	77	57	55	56	20	23	21	15	53	22	84	82	86	87	94	68	91	71	52	45	44	61	85	75	72	90	66	89	78	63	67	83	81	93	79	88	65	74	73	58	64	62	70	76	60	69	12
group no.	1	1	1	1	1	1	2	2	3	3	3	3	3	3	3	3	3	3	3	3	3	3	3	3	3	3	3	3	3	3	3	3	3	3	3	3	3	3	3	3	3	3	3	3	3	3	3	3	3
Ntotal analyzed	5735	7650	4285	4416	8092	3820	1284	1495	1228	1803	4215	2133	3459	3679	4107	4643	3334	5363	3813	4283	5794	6207	7414	5467	5711	4718	5155	5187	5831	3835	4174	4481	4366	4114	3849	5265	4979	4509	4457	4748	3522	6629	6522	5093	3028	4222	5174	3295	1378
P9				0.02	0.01	0.05	0.23		0.73	0.55		0.52									0.02	0.03						0.04															0.02	0.04					0.15
P85							0.16	0.07
P82							2.8	3.48
P8			0.02	0.09	0.02	0.58	0.16	1.4	6.27	7.38	2.99	6.38	8.15	7.53	7.48	7.28	7.38	6.41	5.48	4.72	7.37	6.48	5.92	5.54	5.2	6.02	5.04	4.4	6.05	5.22	5.56	5.51	4.67	6.64	4.47	4.63	6.81	6.08	6.08	6.07	6.13	4.95	4.89	4.38	4.46	4.07	6.82	7.04	6.39
P77							5.37	3.14
P72	0.37	0.02	1.31	1.68	1.33	0.73					0.31											0.03
P7							4.13	5.08	0.16	1.33																																						0.06	0.15
P66																																																	0.15
P63										0.17						0.02						0.03									0.02		0.02					0.02							0.1
P62							7.24	6.02
P6				0.05	0.06	0.1	0.08		0.57	0.61	7.31	0.66	0.03	0.03	0.12	0.26	0.3	0.37	1.05	0.51	1.52	0.82	1.15	1.87	1.02	0.91	1.16	1.21	1.06	0.96	0.69	0.8	1.49	0.63	0.94	1.22	0.32	0.49	0.83	0.61	0.91	0.89	1.1	0.37	1.02	1.02	0.72	0.06	3.85
P59						0.03					0.05					0.02	0.03		0.1		0.05	0.1	0.12	0.15	0.14	0.15	0.06		0.12	0.03	0.05	0.04	0.09	0.02	0.03	0.06	0.04	0.09	0.02	0.08	0.14	0.06	0.12	0.02	0.03		0.04	0.03
P56							1.32	0.87
P55				0.02				0.07	0.08	0.33	0.43		1.27	1.69	1.17	1.51	1.29	0.91	0.66	0.7	0.41	0.37	0.23	0.29	0.37	0.3	0.39	0.58	0.27	0.63	0.29	0.16	0.53	0.58	0.16	0.09	0.36	0.4	0.47	0.76	0.31	0.38	0.38	0.39	0.73	0.76	0.83	0.3	0.51
P54
P51									0.16		0.02	0.09	0.4	0.16	0.1	0.11	0.33	0.19	0.16	0.02	0.03	0.05	0.09		0.09	0.02	0.04	0.12	0.07	0.03		0.11	0.07	0.1	0.08			0.04	0.07	0.08	0.06	0.05	0.09			0.12	0.1	0.06	0.51
P50			0.05	0.02	0.01	0.03	0.08	0.27			0.14				0.05	0.09	0.03	0.06	0.1		0.03	0.13	0.11	0.05	0.23	0.11	0.08	0.12	0.05	0.29	0.22	0.04	0.07	0.05	0.16	0.06		0.13	0.13	0.11	0.06	0.03	0.08	0.08	0.17	0.12	0.04
P5						0.03					0.12	0.19	0.03		0.05		0.18	0.11	0.21	0.16	0.22	0.08	0.23	0.2	0.46	0.21	0.16	0.15	0.22	0.21	0.24	0.11	0.21	0.15	0.21	0.19	0.02	0.13	0.13	0.21	0.2	0.27	0.37	0.08	0.17	0.12	0.06	0.03
P49							9.5	8.96
P47									0.16	0.06	0.12	0.05	0.14		0.15					0.05	0.05	0.27	0.08	0.2				0.19		0.21		0.02				0.02		0.4	0.07	0.04					0.1		0.08		0.36
P46				0.02	0.04	0.05		0.07	0.08	0.44	0.26	0.05	1.33	0.95	1.19	1.79	0.87	0.88	0.76	0.42	0.54	0.52	0.26	0.37	0.67	0.49	0.62	0.56	0.39	0.55	0.48	0.33	0.48	0.56	0.44	0.28	0.36	0.75	0.54	0.7	0.28	0.44	0.49	0.37	0.56	0.76	0.1	0.39	0.36
P45							0.16	0.47						0.03
P44	0.3	0.02			0.01	0.08	1.17	0.07			0.33	0.05		0.03		0.06	0.12	0.11	0.31	0.09	0.21	0.24	0.16	0.24	0.21	0.19	0.14	0.13	0.22	0.37	0.07	0.07	0.16	0.27	0.29	0.19	0.04	0.22	0.2	0.34	0.06	0.23	0.35		0.2	0.36	0.23
P43							13.55	8.83																																									0.07
P42			0.3	0.41	0.31	0.58					0.14		1.42	1.79	0.41	0.73	0.72	0.78	0.37	0.49	0.41	0.43	0.31	0.24	0.28	0.3	0.54	0.31	0.17	0.29	0.14	0.18	0.11	0.36	0.18	0.06	0.28	0.29	0.09	0.25	0.11	0.26	0.15	0.16	0.13	0.43	0.02	0.24
P41					0.01		0.08	0.13	1.38	2	0.14					0.17	0.33	0.13	0.34	0.07	0.24	0.16	0.13	0.2	0.25	0.13	0.19	0.33	0.1	0.21	0.17	0.2	0.14	0.22	0.34	0.09	0.06	0.18	0.18	0.19	0.11	0.12	0.12	0.04	0.07	0.26	0.27	0.03	2.39
P4							7.01	3.34	0.08	0.06						0.22		0.02																				0.02						0.02	0.4
P39						0.05		0.2	0.98	0.33	0.45	0.05	1.19	1.79	1.36	1.81	1.05	0.45	0.81	0.37	0.47	0.43	0.27	0.26	0.53	0.47	0.33	0.54	0.17	0.83	0.43	0.25	0.09	0.56	0.39	0.28	0.42	0.33	0.54	0.21	0.26	0.09	0.25	0.14	1.95	0.73	0.41	0.73	1.52
P38			0.05	0.07	0.06	0.1	0.23	0.27		0.06	0.31	0.23						0.02				0.24	0.31	0.13	0.19		0.17	0.23	0.1	0.16	0.02	0.02	0.05	0.1	0.03	0.04	0.04	0.18				0.05	0.17
P37					0.07	0.03		0.07		0.28	0.88	0.05	1.65	1.3	1.46	1.46	0.99	1.73	1.39	1.12	0.9	1.1	0.8	1.01	0.75	0.49	0.7	1.25	0.58	0.96	0.79	0.29	0.69	0.85	0.47	0.38	0.36	0.42	0.94	0.78	0.54	0.53	0.71	0.22	1.06	1.09	0.7	0.7	0.29
P36							0.16	0.13	0.9	0.39		0.05																																					2.1
P35				0.02	0.05	0.08	1.48	0.94	0.33	0.72	0.21	0.42	0.06		0.05	0.04		0.04	0.31	0.02	0.29	0.24	0.15	0.13	0.32	0.06	0.1	0.31	0.1	0.21	0.17	0.2	0.21	0.1	0.44	0.23	0.06	0.13	0.11	0.17	0.17	0.08	0.21	0.06		0.14	0.25		0.36
P33	0.25	0.23	2.17	0.88	1.29	3.69	1.79	2.14	3.42	3.66	0.14	2.81	3.93	2.04	1.24	1.51	3.03	1.16	0.34	0.28	0.22	0.34	0.3	0.35	0.32	0.42	0.39	0.44	0.24	0.55	1.08	0.33	0.62	0.92	1.04	0.82	1.14	0.62	0.2	0.48	0.23	0.12	0.31	1.24	0.46	0.97	0.12	0.42	2.32
P32	0.16	0.66					0.31	0.13	1.47	0.94		0.38																																					1.31
P31
P30							0.16	0.8	2.77	5.1		1.55																																					1.81
P3			0.05	0.23	0.57	1.07	0.47	1.94	10.42	6.1	11.74	16.88	14.98	16.36	17.26	15.53	17.49	19.56	19.17	19.87	16.45	18.27	18.11	18.24	18.25	18.36	19.38	16.58	17.58	16.01	16.94	16.8	16.26	17.74	17.87	19.73	20.81	20.85	23.11	21.17	20.95	22.21	22.06	22.87	14.46	14.12	12.97	11.99	11.97
P29									0.08
P28	0.61	1.05	6.28	0.93	3.78	11.88	2.1	2.74	3.01	2.11	0.24	7.55	8.12	3.64	3.29	1.53	1.47	0.88	0.68	0.65	0.55	0.69	0.73	0.4	0.67	0.66	0.83	1.06	0.89	1.62	1.2	0.78	0.76	1.68	2.49	1.73	3.15	2.22	0.67	0.42	0.45	0.35	0.4	1.1	0.26	1.11	0.37	0.67	1.81
P27							1.56	1.27
P26			0.05	0.02	0.05	0.16		0.07	0.16	0.06	0.12	0.14	0.61	0.71	0.32	0.73	0.81	0.71	0.47	0.21	0.26	0.24	0.23	0.2	0.33	0.3	0.19	0.17	0.19	0.18	0.29	0.07	0.16	0.32	0.26	0.27	0.2	0.29	0.34	0.44	0.31	0.18	0.31	0.18		0.33	0.29	0.03	0.44
P25	10.72	9.49	3.76	3.87	6.14	5.99					0.5		0.03	0.05						0.02		0.02	0.01			0.02	0.02					0.02					0.02		0.04	0.04		0.02	0.03
P23				0.02	0.02	0.18			0.08	0.39													0.01
P22			0.07							0.33				0.14		0.04																																0.03
P20						0.03				0.11
P2		0.02	0.51		0.02	0.03	6.85	7.56	4.64	1.61	0.02	0.05	0.03	0.38	0.02	0.54		0.07	0.03	0.02	0.02		0.01			0.02	0.02											0.02				0.02		0.02	2.44			0.36	0.44
P19			0.02	0.11	0.11	0.16		2.14	11.07	2.72				0.16				0.04			0.02																												0.29
P18	21.35	21.39	19.46	22.53	19.85	14.45					3.49									0.02		0.02			0.02				0.03														0.02
P17											0.02			0.03							0.05	0.03	0.01	0.04	0.05			0.02	0.02				0.05			0.02				0.04	0.03	0.05				0.05	0.02
P16a				0.09	0.11	0.24		0.07	0.49	1.16	1.3	1.45	0.03	0.05	0.17	0.39	0.6	0.78	1.91	1.17	2.04	1.64	1.83	2.38	1.42	1.21	2.13	1.33	1.49	1.8	1.61	1.74	1.83		1.43	2.24	1.27	1.49	1.55	1.68	2.13	2.16	2.65	0.86	0.46	0.97	1.2	0.15	0.8
P15								0.27	1.71	1.94		0.33																																					3.27
P14							7.09	5.95																																									0.07
P13	24.81	30.6	27.63	26.99	24.37	18.09					2.49															0.02
P12									0.41	0.39		0.09
P111			0.12					0.2																							0.02		0.02								0.03					0.09			0.15
P11	5.97	5.86					0.55	1.14	0.73	0.61		2.16																																					0.15
P10
P1	33.84	29.97	28.84	33.92	34.63	31.68	23.44	27.09	44.14	53.24	58.67	54.29	54.12	58.17	62.26	61.86	59.39	62.45	59.93	66.47	62.13	61.5	62.71	61.39	61.81	63.52	62.46	63.1	63.95	62.24	63.18	68.47	65.41	62.4	59.89	60.27	59.85	58.24	60.04	60.55	61.93	63.33	60.12	64.91	68.3	66.51	71.12	75.48	53.27
N99	0.01															0.02
N96
N93
N91											0.12		0.4	0.35	0.29	0.43	0.15	0.04	0.16	0.05	0.02	0.05	0.05	0.02	0.11	0.08		0.04	0.05	0.05	0.07	0.02	0.14	0.15	0.03	0.02	0.08	0.07	0.18	0.08	0.06	0.02	0.05			0.02	0.08	0.15
N87	0.18	0.03	0.14	0.18	0.32	0.39		0.07		0.06	0.38	0.42			0.05	0.02	0.03		0.03	0.19	0.05	0.72	0.49	0.18	0.44	0.02	0.17	0.35	0.24	0.39	0.24	0.07	0.05	0.12	0.16	0.02	0.2	0.33	0.02	0.02	0.03	0.09	0.08	0.02	0.03	0.05	0.06
N82	0.22	0.03							0.08	0.11
N81
N8									0.16	0.44	0.21	0.42				0.04	0.09	0.07	0.18	0.09	0.35	0.27	0.15	0.18	0.19	0.38	0.37	0.21	0.36	0.08	0.1	0.16	0.18	0.19	0.26	0.11	0.1	0.13	0.16	0.23	0.26	0.08	0.23	0.04	0.03	0.21	0.23	0.03	0.29
N79
N76		0.02
N74							0.08	0.13																																									0.07
N66
N65	0.04	0.03	0.16	0.02	0.01	0.08							0.23	0.52	0.27	0.11	0.15	0.07	0.08	0.07	0.02	0.03	0.01	0.05	0.09	0.04		0.08			0.07		0.02	0.1	0.05	0.02	0.06	0.11	0.02					0.06		0.02	0.04	0.03
N60
N6			0.02	0.02	0.06	0.13	0.08	0.67	0.41	0.72	1.12	0.75		0.05	0.12	0.28	0.45	0.24	1.34	0.4	0.9	1.11	0.63	0.66	1.42	0.49	0.56	2.24	0.82	1.23	0.62	0.36	1.15	0.88	1.27	1.22	0.5	0.82	0.52	0.93	0.8	0.47	0.44	0.33	0.46	0.54	0.93	0.09	0.58
N56	0.05		4.34	5.14	3.09	2.75					1.57		0.03					0.02			0.02	0.11	0.08	0.05				0.02					0.02		0.03		0.02	0.02				0.02	0.06			0.02		0.03
N51
N46	0.44	0.4
N4					0.01			0.2	0.08	0.06	0.24					0.09	0.03	0.21	0.29	0.02	0.35	0.11	0.32	0.66	0.26	0.28	0.25	0.19	0.62	0.13	0.38	0.16	0.23	0.1	0.47	0.32	0.08	0.16	0.27	0.15	0.31	0.2	0.43	0.1	0.17	0.19	0.27		0.29
N259					0.01						0.07								0.03		0.09	0.03	0.08	0.04		0.13	0.02	0.02	0.03	0.03	0.02	0.04	0.09									0.03	0.08	0.06
N258			0.05	0.16	0.05	0.03					0.09									0.02	0.05	0.02	0.01	0.13	0.05	0.04	0.02	0.02		0.13	0.07	0.07	0.05		0.1	0.11	0.1	0.02	0.02	0.04	0.06	0.02	0.05	0.02		0.14	0.06
N252																					0.05	0.06	0.01	0.11	0.05	0.08	0.06	0.02	0.1	0.08	0.02	0.04	0.07		0.03					0.08		0.05	0.02	0.06	0.13	0.02
N248			0.09		0.15	0.26					0.02				0.02		0.03					0.03	0.03		0.02				0.02	0.03	0.12	0.02	0.02		0.05	0.04	0.02	0.02		0.02	0.03		0.03			0.02
N247			0.19	0.05	0.07	0.1					0.05						0.03		0.08	0.02			0.04	0.05	0.04			0.06	0.05	0.21	0.07	0.09	0.05	0.07	0.03	0.15	0.02	0.11	0.04	0.02	0.03		0.02			0.02	0.02
N246			0.07		0.04	0.08					0.02							0.02		0.09	0.03	0.06	0.08	0.07	0.04	0.08	0.02	0.04	0.05	0.08	0.02	0.02	0.14		0.13	0.02	0.02		0.09		0.03	0.05	0.08	0.02			0.04
N244			0.02		0.02						0.02			0.03						0.05	0.02	0.02	0.03	0.04	0.02			0.02						0.02	0.03		0.02	0.11	0.02	0.02			0.02		0.03		0.06	0.18
N243			0.02		0.02	0.05					0.02					0.04	0.06															0.02	0.02			0.02			0.02					0.02		0.02	0.04
N242			0.09	0.11	0.09	0.39					0.02			0.03	0.05			0.02	0.03		0.03	0.02	0.13	0.05	0.05	0.02	0.06	0.02	0.05	0.08	0.1	0.02	0.07	0.07	0.18	0.17	0.02	0.09		0.02	0.03	0.03	0.02	0.02		0.07	0.02
N240			0.12	0.05	0.01	0.03					0.02							0.02	0.03				0.01	0.02	0.04	0.02		0.02	0.03	0.05	0.02		0.02			0.09	0.06	0.04			0.03	0.02
N239			0.07	0.11	0.15	0.1					0.05		0.06	0.03	0.07	0.02	0.09	0.04	0.08	0.02	0.1	0.06	0.05	0.04	0.02	0.11	0.08	0.04	0.03	0.1	0.02	0.16	0.07	0.05	0.05	0.06	0.06	0.04	0.04	0.04	0.03	0.14	0.06	0.04		0.07	0.04	0.03
N229				0.07	0.07	0.08					0.17									0.02													0.02										0.02				0.02
N225					0.01										0.02	0.04						0.02	0.01			0.11		0.02								0.04		0.04	0.04	0.02					0.03	0.05
N223				0.07	0.01	0.03					0.02								0.03	0.02		0.06	0.04	0.15	0.07		0.02	0.02	0.03	0.03			0.02		0.03		0.04	0.16
N222			0.14		0.04	0.1					0.09				0.02						0.05	0.05	0.07		0.02			0.06	0.12	0.05	0.05		0.07	0.02	0.05	0.06	0.02	0.07	0.02			0.06	0.08		0.03	0.19
N221																	0.06			0.02	0.02	0.03	0.01	0.04	0.05		0.02								0.03	0.04	0.02		0.02	0.02	0.06	0.09	0.03			0.02
N219					0.01													0.02		0.02	0.1	0.02	0.05	0.05	0.02	0.04		0.02	0.02	0.05						0.02	0.02	0.04	0.02		0.03	0.06	0.02	0.02	0.03
N217			0.61	0.07	0.16	0.13					0.05
N216															0.02		0.03	0.06	0.08	0.02		0.02	0.04	0.04		0.02		0.02	0.03		0.02	0.02	0.02		0.03	0.04		0.07	0.02		0.03	0.02	0.09
N215			0.05	0.02	0.01	0.08					0.02					0.04						0.1	0.05	0.07	0.12			0.08	0.02	0.1	0.02	0.02		0.05	0.03			0.02	0.02				0.03
N214													0.03	0.11	0.02	0.02	0.03		0.03					0.02	0.02			0.02		0.03
N213			0.14	0.07	0.06	0.13					0.14		0.03		0.02	0.02	0.06	0.07	0.16	0.05	0.14	0.08	0.12	0.26	0.28	0.23	0.25	0.23	0.22	0.26	0.26	0.09	0.18	0.07	0.34	0.42	0.08	0.18	0.04	0.15	0.23	0.09	0.12	0.06		0.4	0.1
N211														0.03					0.03							0.02	0.02			0.05	0.07			0.02		0.06	0.02	0.04		0.02					0.46	0.02		0.03
N209																				0.02		0.05	0.01	0.05	0.04	0.04	0.04	0.02	0.1		0.02	0.07	0.02		0.05	0.04		0.04	0.02	0.04	0.09	0.09	0.02	0.02		0.02
N208					0.02	0.03					0.09						0.09	0.04	0.05	0.07	0.14	0.05	0.09	0.15	0.12	0.17	0.12	0.12	0.15		0.29	0.07	0.23	0.1	0.29	0.28	0.08	0.04		0.17	0.26	0.15	0.09			0.17
N204																0.02			0.03										0.05													0.02			0.23			0.24
N203			0.14	0.02	0.02						0.02								0.03						0.04	0.08			0.02	0.03	0.05	0.07	0.07		0.1	0.04	0.02							0.02		0.05
N202			0.3		0.1	0.03							0.09		0.05	0.13	0.03	0.13	0.1	0.02	0.03		0.01	0.13	0.11	0.15	0.02	0.13	0.07	0.13	0.31	0.07	0.02	0.07	0.05				0.02	0.15	0.09	0.05	0.02	0.02		0.28	0.06	0.06
N20							0.08	0.07	0.24	0.61	0.09		0.03			0.19	0.15	0.02	0.24	0.05	0.16	0.1	0.18	0.13	0.18	0.15	0.19	0.13	0.05	0.1	0.05	0.04		0.17	0.1	0.06	0.02	0.16	0.2	0.08	0.14	0.03	0.09		0.03	0.12	0.1		0.07
N19b											0.09					0.06	0.03	0.04	0.21	0.07	0.14	0.18	0.15	0.2	0.05	0.08	0.06	0.04	0.07	0.08	0.05	0.04	0.09	0.12	0.1	0.08	0.04	0.13	0.18	0.19	0.23	0.03	0.11		0.2	0.14	0.04
N199													0.17	0.11	0.05
N198			0.09	0.18	0.1	0.13
N196											0.09					0.02			0.08		0.05	0.03	0.07	0.11	0.07	0.02	0.04	0.02	0.03		0.02	0.02	0.02		0.05			0.02	0.04	0.04	0.03	0.03		0.14
N195
N194
N193
N192
N191
N190
N19								0.07		0.22		0.05																																					0.29
N189
N188
N187
N186
N185
N184
N183
N182
N181
N180
N18					0.05	0.03		0.07	0.08	0.11	0.05						0.03				0.09	0.02	0.01	0.05	0.04	0.02	0.1	0.02	0.02	0.05	0.02	0.02		0.05	0.03	0.04		0.02			0.06		0.08			0.05			0.07
N179
N178
N177
N176	0.01		0.61	0.09	0.43	0.81	0.31	0.07	0.33	0.28	0.07	0.28	0.55	0.41	0.07	0.13	0.3	0.11	0.08	0.05	0.1	0.03	0.05		0.05	0.06	0.02	0.08	0.02	0.03	0.17	0.09	0.09	0.07	0.29	0.17	0.14	0.16		0.04		0.02	0.02	0.2	0.07	0.21	0.06	0.06	0.15
N174					0.02	0.03				0.06	0.14	0.05			0.02	0.02	0.12	0.07	0.16	0.02	0.14	0.23	0.2	0.05	0.23	0.15	0.08	0.06	0.05	0.1	0.12	0.13	0.11	0.05	0.23	0.13	0.02	0.07	0.16	0.17	0.14	0.08	0.18	0.02		0.21	0.08	0.03	0.15
N17			0.68	0.34	0.38	0.65		0.2	0.57	0.28	0.33	0.75		0.03	0.05	0.09	0.24	0.17	0.21	0.12	0.36	0.16	0.22	0.2	0.21	0.38	0.35	0.29	0.29	0.55	0.81	0.2	0.46	0.12	1.12	0.66	0.46	0.64	0.16	0.17	0.43	0.11	0.35	0.08		0.66			0.22
N163				0.32	0.4	1.23
N162					0.01	0.03					0.14		0.35	0.49	0.27	0.15	0.57	0.13	0.03		0.14	0.16	0.24	0.07	0.19	0.15	0.16	0.23	0.36	0.26	0.38	0.09	0.21	0.68	0.29	0.51	0.8	0.49	0.07	0.15	0.14	0.05	0.06	0.16	0.17	0.28	0.1
N161						0.05			0.16		0.14	0.19					0.15		0.1	0.09	0.17	0.13	0.05	0.07	0.16	0.08	0.06	0.13	0.1	0.18	0.29	0.07	0.07	0.27	0.36	0.17	0.14	0.2	0.02	0.06	0.06	0.05	0.03	0.08	0.07	0.21	0.04	0.03
N159	0.31	0.14
N156			0.28	0.38	0.31	0.52
N155			0.14	0.05	0.06	0.31																					0.02	0.02	0.03					0.05	0.03	0.02	0.02						0.02
N150											0.07						0.03		0.03		0.07	0.02	0.05	0.02	0.09	0.02	0.06	0.06	0.07	0.03	0.17			0.07	0.21	0.15	0.1	0.07			0.03		0.03			0.07	0.1
N15								0.2		0.11	0.19	0.14		0.05	0.02	0.06	0.06	0.11	0.21	0.09	0.28	0.27	0.27	0.37	0.19	0.23	0.27	0.21	0.29	0.34	0.26	0.16	0.25	0.19	0.26	0.3	0.16	0.16	0.22	0.19	0.14	0.17	0.34	0.14	0.03	0.17	0.1
N148				0.02		0.05					0.02				0.02				0.08	0.02	0.09	0.08	0.2	0.24	0.12	0.08	0.08	0.1	0.12	0.03	0.07	0.18	0.14	0.02	0.03	0.04	0.04	0.07	0.16	0.04	0.06	0.06	0.12	0.12	0.07	0.12	0.02
N146				0.07	0.05	0.03					0.05				0.02			0.06			0.09	0.03	0.08	0.22	0.04	0.04	0.12	0.06	0.03	0.03				0.07	0.03		0.02	0.04				0.02	0.05
N144			0.09	0.11	0.12	0.37	0.08	0.27	0.24	0.39	0.09	0.14					0.09			0.09	0.1	0.05	0.04	0.11	0.05	0.28	0.19		0.07	0.16	0.1	0.13	0.11	0.1	0.23	0.38	0.22	0.13	0.02	0.06	0.06	0.08	0.09	0.04		0.21		0.03	0.07
N143						0.03					0.02								0.03		0.05	0.02	0.12	0.07		0.04		0.02	0.02	0.03	0.02	0.02	0.02	0.02	0.03	0.08		0.02		0.06		0.03	0.06	0.02		0.02
N142			0.12	0.07	0.06	0.05								0.08	0.05			0.02	0.05	0.12	0.05	0.03	0.01	0.11	0.09	0.04	0.04	0.04	0.05	0.03	0.05		0.07	0.05	0.05	0.13	0.02	0.04	0.07	0.08		0.09	0.06	0.04	0.03		0.04	0.03
N141			0.09	0.02	0.05	0.24					0.02			0.03					0.03			0.02	0.01		0.02		0.02	0.02		0.03	0.02				0.03				0.02				0.02
N133											0.05							0.04			0.03	0.02	0.04	0.07	0.02	0.02	0.04	0.02		0.03	0.05	0.02	0.02				0.02	0.02	0.04	0.04	0.03	0.05	0.02	0.02			0.04
N131				0.02	0.01	0.08													0.03	0.02	0.05	0.05	0.04	0.02	0.04	0.15	0.02	0.02	0.03	0.08	0.02	0.02	0.05				0.02	0.02	0.04	0.06	0.09	0.05	0.08	0.04	0.03
N130			0.02		0.01	0.03					0.02					0.02			0.13	0.05	0.03	0.02	0.07	0.11	0.04	0.06	0.14	0.04	0.05	0.05		0.04	0.02		0.1			0.02	0.04	0.04	0.06	0.06	0.03	0.16		0.02	0.04
N13											0.05									0.02	0.02	0.05	0.03	0.02	0.07	0.08		0.06	0.03	0.13			0.07	0.02	0.16	0.11		0.04		0.04			0.02	0.02			0.04
N129													0.49	0.57	0.15	0.02	0.12	0.02							0.02		0.02				0.02	0.02	0.02	0.07		0.06	0.04											0.03
N127											0.02				0.02			0.02	0.08	0.09	0.05	0.06	0.07	0.09	0.04	0.11	0.08		0.09	0.05	0.02	0.07	0.07		0.16	0.04	0.02	0.02	0.09	0.04	0.03	0.09	0.06	0.1		0.07	0.02
N126											0.02								0.03	0.05	0.07	0.05	0.08	0.02	0.07	0.11	0.1	0.04	0.02	0.03	0.02	0.02	0.05		0.05	0.02			0.04	0.06	0.11	0.05	0.03	0.06
N125	0.34	0.03
N122											0.07			0.03	0.05	0.11	0.03	0.11	0.18	0.05	0.09	0.05	0.12	0.15	0.16	0.13	0.1	0.23	0.1	0.05	0.05	0.07	0.14	0.15	0.13	0.11	0.04	0.11	0.09	0.15	0.03	0.15	0.21		0.03	0.21	0.12
N121																0.02	0.06	0.02	0.05	0.02	0.02	0.02	0.07	0.05	0.04	0.04	0.04	0.04	0.05	0.03	0.05	0.07	0.05				0.06	0.09	0.04	0.13	0.03		0.09			0.12	0.04
N120					0.01						0.05		0.03				0.03	0.06	0.08	0.05	0.17	0.24	0.15	0.04	0.05	0.13	0.1	0.29	0.17	0.18	0.02		0.25	0.1	0.13	0.08	0.02	0.2	0.02	0.17	0.03	0.05	0.02	0.02			0.12
N119								0.2	0.24	0.5		0.09																																					0.07
N118								0.07	0.16	0.17	0.02	0.05				0.02		0.06	0.1		0.03	0.11	0.05		0.11	0.02	0.04	0.15	0.02	0.08		0.04	0.07	0.05	0.03	0.02	0.02		0.02	0.02		0.02	0.02			0.05	0.04		0.36
N116											0.09			0.03		0.02	0.03	0.02	0.16	0.07	0.05	0.03	0.04	0.02	0.14	0.02	0.02	0.06	0.07	0.08	0.02	0.02	0.14	0.05	0.1	0.02	0.06	0.07	0.04	0.08	0.06		0.03	0.04	0.07	0.02	0.1
N11			0.42	0.16	0.31	0.18	0.16	0.33	0.33		0.26	0.05				0.02	0.06	0.02	0.13	0.02	0.21	0.03	0.18	0.13	0.07	0.17	0.19	0.17	0.24	0.21	0.31	0.13	0.18	0.02	0.18	0.32	0.2	0.16	0.07	0.06	0.14	0.05	0.09	0.06		0.17	0.02	0.03
N108
N105									0.08			0.09
N104
N103
N102
N101
N100											0.02								0.03	0.02	0.03			0.02	0.05	0.04	0.02			0.05	0.05			0.02	0.03				0.02				0.02			0.02
N10									0.33	0.72		0.09																																					0.07
N=P3*					0.01						0.07						0.09		0.05	0.02		0.03	0.07	0.07	0.11	0.06	0.02	0.08	0.03	0.03	0.02	0.04		0.07	0.05				0.07	0.08	0.06	0.03	0.05		0.03	0.05		0.06
Nreads total	99.98	99.99	99.99	99.98	99.92	100.02	100.02	100.01	99.97	100.02	99.9	100.03	100.01	100.01	99.96	99.97	100.01	100.03	100.04	99.93	99.99	100	99.93	100.02	100.12	99.97	100.03	100.03	99.91	100.07	99.94	99.95	100	98.98	100.07	100.01	99.97	99.97	99.91	99.94	100.08	100.17	100.07	100.04	99.99	99.94	100.09	99.97	100.01
[truncated: 45 more columns]
